# Supplementary material for: A method for campus-wide SARS-CoV-2 surveillance at a large public university
Source: PLoS One. 2021 Dec 17;16(12):e0261230. doi: 10.1371/journal.pone.0261230 (PMC8682906; doi:10.1371/journal.pone.0261230)
Supplement: S1 Data — (XLSX) [file pone.0261230.s001.xlsx]

## Sheet: FIG 2 B_2C DATA
FIGURE 2B-C DATA FOR UCSC POOLED VS UNPOOLED COMPARISON STUDY
UCSC Multiplex SARS-CoV-2 Assay
Individual Positive Sample				10:1 Pooled Positive Sample
Result	N1	N2	RP	Result	N1	N2	RP	Agreement
Positive	21	20	24	Detected	25	26	26	Concordant
Positive	11	11	24	Detected	13	15	26	Concordant
Positive	34	33	25	Inconclusive	N/D	39	26	Discordant
Positive	18	18	24	Detected	20	21	25	Concordant
Positive	28	27	24	Detected	33	32	26	Concordant
Positive	18	16	25	Detected	22	21	26	Concordant
Positive	36	34	23	Detected	36	36	25	Concordant
Positive	14	14	23	Detected	16	18	25	Concordant
Positive	25	24	25	Detected	29	28	25	Concordant
Positive	22	21	24	Detected	25	25	26	Concordant
Positive	15	16	26	Detected	20	22	26	Concordant
Positive	20	20	25	Detected	23	24	25	Concordant
Positive	20	20	25	Detected	23	24	26	Concordant
Positive	16	16	24	Detected	18	20	25	Concordant
Positive	9	9	25	Detected	12	13	25	Concordant
Positive	18	18	25	Detected	21	22	25	Concordant
Positive	28	27	25	Detected	33	32	26	Concordant
Positive	20	20	25	Detected	24	25	26	Concordant
Positive	9	10	24	Detected	14	15	25	Concordant
Positive	24	23	25	Detected	29	29	26	Concordant
Positive	20	20	28	Detected	26	26	26	Concordant
Positive	31	29	25	Detected	35	34	25	Concordant
Positive	17	17	24	Detected	21	21	25	Concordant
Positive	19	18	24	Detected	21	22	26	Concordant
Positive	17	17	24	Detected	19	20	26	Concordant
Positive	24	23	26	Detected	28	29	26	Concordant
Positive	23	23	25	Detected	27	27	26	Concordant
Positive	19	19	24	Detected	21	23	26	Concordant
Positive	27	25	25	Detected	30	30	27	Concordant
Positive	28	27	26	Detected	32	32	27	Concordant

## Sheet: FIG 2D DATA
DATA FOR FIGURE 2D POOLED SAMPLE VALIDATION COMPARITOR STUDY
	Comparator SARS-CoV-2				UCSC Multiplex SARS-CoV-2
POOL ID	Results	SARS-CoV-2	RP	Result	N1	N2	RP	Agreement
1	Negative	N/D	25	Not Detected	N/D	N/D	27	Concordant
2	Negative	N/D	25	Not Detected	N/D	N/D	27	Concordant
3	Negative	N/D	25	Not Detected	N/D	N/D	27	Concordant
4	Negative	N/D	24	Not Detected	N/D	N/D	27	Concordant
5	Negative	N/D	25	Not Detected	N/D	N/D	27	Concordant
6	Negative	N/D	25	Not Detected	N/D	N/D	27	Concordant
7	Negative	N/D	24	Not Detected	N/D	N/D	26	Concordant
8	Negative	N/D	24	Not Detected	N/D	N/D	26	Concordant
9	Negative	N/D	24	Not Detected	N/D	N/D	26	Concordant
10	Negative	N/D	24	Not Detected	N/D	N/D	27	Concordant
11	Negative	N/D	24	Not Detected	N/D	N/D	27	Concordant
12	Negative	N/D	23	Not Detected	N/D	N/D	26	Concordant
13	Negative	N/D	24	Not Detected	N/D	N/D	26	Concordant
14	Negative	N/D	23	Not Detected	N/D	N/D	25	Concordant
15	Suspected Positive	45	24	Not Detected	N/D	N/D	26	Discordant
16	Negative	N/D	24	Not Detected	N/D	N/D	26	Concordant
17	Negative	N/D	24	Not Detected	N/D	N/D	26	Concordant
18	Negative	N/D	23	Not Detected	N/D	N/D	26	Concordant
19	Negative	N/D	24	Not Detected	N/D	N/D	26	Concordant
20	Negative	N/D	23	Not Detected	N/D	N/D	26	Concordant
21	Negative	N/D	24	Not Detected	N/D	N/D	26	Concordant
22	Negative	N/D	23	Not Detected	N/D	N/D	26	Concordant
23	Negative	N/D	24	Not Detected	N/D	N/D	25	Concordant
24	Negative	N/D	25	Not Detected	N/D	N/D	26	Concordant
25	Negative	N/D	25	Not Detected	N/D	N/D	27	Concordant
26	Negative	N/D	24	Not Detected	N/D	N/D	26	Concordant
27	Negative	N/D	24	Not Detected	N/D	N/D	27	Concordant
28	Negative	N/D	25	Not Detected	N/D	N/D	26	Concordant
29	Negative	N/D	24	Not Detected	N/D	N/D	26	Concordant
30	Negative	N/D	24	Not Detected	N/D	N/D	26	Concordant
31	Positive	23	24	Detected	25	26	26	Concordant
32	Positive	13	25	Detected	13	15	26	Concordant
33	Positive	36	24	Inconclusive	N/D	39	26	Discordant
34	Positive	20	24	Detected	20	21	25	Concordant
35	Positive	29	24	Detected	33	32	26	Concordant
36	Positive	19	25	Detected	22	21	26	Concordant
37	Positive	38	24	Detected	36	36	25	Concordant
38	Positive	27	24	Detected	29	28	25	Concordant
39	Positive	16	23	Detected	16	18	25	Concordant
40	Positive	24	24	Detected	25	25	26	Concordant
41	Positive	20	24	Detected	20	22	26	Concordant
42	Positive	23	23	Detected	23	24	25	Concordant
43	Positive	21	24	Detected	23	24	26	Concordant
44	Positive	19	23	Detected	18	20	25	Concordant
45	Positive	11	24	Detected	12	13	25	Concordant
46	Positive	20	24	Detected	21	22	25	Concordant
47	Positive	29	24	Detected	33	32	26	Concordant
48	Positive	22	23	Detected	24	25	26	Concordant
49	Positive	12	24	Detected	14	15	25	Concordant
50	Positive	27	23	Detected	29	29	26	Concordant
51	Positive	24	24	Detected	26	26	26	Concordant
52	Positive	33	24	Detected	35	34	25	Concordant
53	Positive	19	24	Detected	21	21	25	Concordant
54	Positive	21	24	Detected	21	22	26	Concordant
55	Positive	19	24	Detected	19	20	26	Concordant
56	Positive	27	24	Detected	28	29	26	Concordant
57	Positive	25	24	Detected	27	27	26	Concordant
58	Positive	22	24	Detected	21	23	26	Concordant
59	Positive	28	24	Detected	30	30	27	Concordant
60	Positive	30	24	Detected	32	32	27	Concordant

## Sheet: FIG 2E DATA POOLED SAMPLES
POOLED DATA FOR FIG 2E
Ct N1	Ct N2	Ct RP	Sample Result (mplex)	Sample Barcode
Undetermined	Undetermined	26	Negative	4057249613
Undetermined	Undetermined	25	Negative	4057249622
Undetermined	Undetermined	24	Negative	4057249614
Undetermined	Undetermined	25	Negative	4057249615
Undetermined	Undetermined	25	Negative	4057249616
Undetermined	Undetermined	24	Negative	4057249617
Undetermined	Undetermined	25	Negative	4057249623
Undetermined	Undetermined	25	Negative	4057249618
Undetermined	Undetermined	24	Negative	4057249619
Undetermined	Undetermined	25	Negative	4057249620
Undetermined	Undetermined	24	Negative	4057249621
Undetermined	Undetermined	25	Negative	4057249625
Undetermined	Undetermined	25	Negative	4057249626
Undetermined	Undetermined	25	Negative	4057249627
Undetermined	Undetermined	25	Negative	4057249634
Undetermined	Undetermined	24	Negative	4057249628
Undetermined	Undetermined	26	Negative	4057249635
Undetermined	Undetermined	24	Negative	4057249629
Undetermined	Undetermined	25	Negative	4057249637
Undetermined	Undetermined	26	Negative	4057249630
Undetermined	Undetermined	25	Negative	4057249638
Undetermined	Undetermined	25	Negative	4057249631
Undetermined	Undetermined	24	Negative	4057249632
Undetermined	Undetermined	25	Negative	4057249633
Undetermined	Undetermined	25	Negative	4057249639
Undetermined	Undetermined	25	Negative	4057249640
Undetermined	Undetermined	25	Negative	4057249641
Undetermined	Undetermined	25	Negative	4057249649
Undetermined	Undetermined	25	Negative	4057249642
Undetermined	Undetermined	25	Negative	4057249643
Undetermined	Undetermined	25	Negative	4057249650
Undetermined	Undetermined	25	Negative	4057249644
Undetermined	Undetermined	25	Negative	4057249645
Undetermined	Undetermined	25	Negative	4057249651
Undetermined	Undetermined	25	Negative	4057249646
Undetermined	Undetermined	24	Negative	4057249647
Undetermined	Undetermined	24	Negative	4057249648
Undetermined	Undetermined	25	Negative	4057249652
Undetermined	Undetermined	26	Negative	4057249653
Undetermined	Undetermined	25	Negative	4057249655
Undetermined	Undetermined	25	Negative	4057249654
Undetermined	Undetermined	25	Negative	4057249656
Undetermined	Undetermined	25	Negative	4057249657
Undetermined	Undetermined	26	Negative	4057249658
Undetermined	Undetermined	25	Negative	4057249660
Undetermined	Undetermined	25	Negative	4057249661
Undetermined	Undetermined	25	Negative	4057249662
Undetermined	Undetermined	25	Negative	4057249659
Undetermined	Undetermined	25	Negative	4057249663
Undetermined	Undetermined	25	Negative	4057249664
Undetermined	Undetermined	25	Negative	4057249665
Undetermined	Undetermined	25	Negative	4057249666
Undetermined	Undetermined	25	Negative	4057249667
Undetermined	Undetermined	25	Negative	4057249668
Undetermined	Undetermined	25	Negative	4057249669
Undetermined	Undetermined	25	Negative	4057249670
Undetermined	Undetermined	25	Negative	4057249674
Undetermined	Undetermined	26	Negative	4057249675
Undetermined	Undetermined	25	Negative	4057249671
Undetermined	Undetermined	24	Negative	4057249672
Undetermined	Undetermined	25	Negative	4057249673
Undetermined	Undetermined	25	Negative	4057249676
Undetermined	Undetermined	26	Negative	4057249677
Undetermined	Undetermined	25	Negative	4057249678
21	21	25	Positive	4057249679
Undetermined	Undetermined	25	Negative	4057249680
Undetermined	Undetermined	25	Negative	4057249681
Undetermined	Undetermined	24	Negative	4057249682
Undetermined	Undetermined	26	Negative	4057249683
Undetermined	Undetermined	25	Negative	4057249684
Undetermined	Undetermined	25	Negative	4057249685
Undetermined	Undetermined	24	Negative	4057249686
Undetermined	Undetermined	25	Negative	4057249687
Undetermined	Undetermined	25	Negative	4057249688
Undetermined	Undetermined	25	Negative	4057249689
Undetermined	Undetermined	25	Negative	4057249692
Undetermined	Undetermined	25	Negative	4057249693
Undetermined	Undetermined	23	Negative	4057249694
Undetermined	Undetermined	25	Negative	4057249690
Undetermined	Undetermined	25	Negative	4057249691
Undetermined	Undetermined	24	Negative	4057249707
Undetermined	Undetermined	24	Negative	4057249696
Undetermined	Undetermined	25	Negative	4057249698
Undetermined	Undetermined	25	Negative	4057249699
Undetermined	Undetermined	25	Negative	4057249700
Undetermined	Undetermined	25	Negative	4057249701
Undetermined	Undetermined	25	Negative	4057249697
Undetermined	Undetermined	25	Negative	4057249702
Undetermined	Undetermined	25	Negative	4057249703
Undetermined	Undetermined	25	Negative	4057249704
Undetermined	Undetermined	25	Negative	4057249705
Undetermined	Undetermined	24	Negative	4057249706
Undetermined	Undetermined	25	Negative	4057250118
Undetermined	Undetermined	25	Negative	4057250119
Undetermined	Undetermined	24	Negative	4057250120
Undetermined	Undetermined	24	Negative	4057250121
Undetermined	Undetermined	25	Negative	4057250122
Undetermined	Undetermined	25	Negative	4057250123
Undetermined	Undetermined	25	Negative	4057250124
Undetermined	Undetermined	25	Negative	4057250125
Undetermined	Undetermined	25	Negative	4057250126
Undetermined	Undetermined	25	Negative	4057250127
Undetermined	Undetermined	25	Negative	4057250093
Undetermined	Undetermined	25	Negative	4057250094
Undetermined	Undetermined	24	Negative	4057250095
Undetermined	Undetermined	25	Negative	4057250096
Undetermined	Undetermined	25	Negative	4057250097
Undetermined	Undetermined	24	Negative	4057250098
Undetermined	Undetermined	25	Negative	4057250099
Undetermined	Undetermined	24	Negative	4057250100
Undetermined	Undetermined	25	Negative	4057250101
Undetermined	Undetermined	24	Negative	4057250102
Undetermined	Undetermined	24	Negative	4057250103
Undetermined	Undetermined	25	Negative	4057250105
Undetermined	Undetermined	25	Negative	4057250106
Undetermined	Undetermined	24	Negative	4057250107
Undetermined	Undetermined	25	Negative	4057250108
Undetermined	Undetermined	24	Negative	4057250109
Undetermined	Undetermined	24	Negative	4057250110
Undetermined	Undetermined	25	Negative	4057250111
Undetermined	Undetermined	25	Negative	4057250112
Undetermined	Undetermined	25	Negative	4057250113
Undetermined	Undetermined	23	Negative	4057250114
Undetermined	Undetermined	25	Negative	4057250115
Undetermined	Undetermined	25	Negative	4057250117
Undetermined	Undetermined	25	Negative	4057250128
Undetermined	Undetermined	25	Negative	4057250129
Undetermined	Undetermined	25	Negative	4057250130
Undetermined	Undetermined	25	Negative	4057250131
Undetermined	Undetermined	25	Negative	4057250132
Undetermined	Undetermined	24	Negative	4057250133
Undetermined	Undetermined	24	Negative	4057250134
Undetermined	Undetermined	24	Negative	4057250135
Undetermined	Undetermined	25	Negative	4057250136
Undetermined	Undetermined	24	Negative	4057250137
Undetermined	Undetermined	24	Negative	4057250138
Undetermined	Undetermined	25	Negative	4057250139
Undetermined	Undetermined	25	Negative	4057250140
Undetermined	Undetermined	25	Negative	4057250141
Undetermined	Undetermined	26	Negative	4057250142
Undetermined	Undetermined	25	Negative	4057250143
Undetermined	Undetermined	25	Negative	4057250144
Undetermined	Undetermined	24	Negative	4057250145
Undetermined	Undetermined	24	Negative	4057250146
Undetermined	Undetermined	25	Negative	4057250147
Undetermined	Undetermined	26	Negative	4057250148
Undetermined	Undetermined	25	Negative	4057250149
Undetermined	Undetermined	26	Negative	4057250150
Undetermined	Undetermined	25	Negative	4057250151
Undetermined	Undetermined	24	Negative	4057250152
Undetermined	Undetermined	25	Negative	4057250153
Undetermined	Undetermined	25	Negative	4057250154
Undetermined	Undetermined	25	Negative	4057250155
Undetermined	Undetermined	25	Negative	4057250156
Undetermined	Undetermined	24	Negative	4057250157
Undetermined	Undetermined	25	Negative	4057250158
Undetermined	Undetermined	25	Negative	4057250159
Undetermined	Undetermined	24	Negative	4057250160
Undetermined	Undetermined	25	Negative	4057250161
Undetermined	Undetermined	24	Negative	4057250162
Undetermined	Undetermined	24	Negative	4057250163
Undetermined	Undetermined	25	Negative	4057250164
Undetermined	Undetermined	25	Negative	4057250165
Undetermined	Undetermined	25	Negative	4057250166
Undetermined	Undetermined	25	Negative	4057250167
Undetermined	Undetermined	23	Negative	4057250168
Undetermined	Undetermined	25	Negative	4057250169
Undetermined	Undetermined	25	Negative	4057250170
Undetermined	Undetermined	25	Negative	4057250171
Undetermined	Undetermined	25	Negative	4057250172
Undetermined	Undetermined	24	Negative	4057250173
Undetermined	Undetermined	25	Negative	4057250174
Undetermined	Undetermined	25	Negative	4057250175
Undetermined	Undetermined	25	Negative	4057250176
Undetermined	Undetermined	24	Negative	4057250177
Undetermined	Undetermined	25	Negative	4057250178
Undetermined	Undetermined	25	Negative	4057250179
Undetermined	Undetermined	25	Negative	4057250180
Undetermined	Undetermined	25	Negative	4057250181
Undetermined	Undetermined	25	Negative	4057250182
Undetermined	Undetermined	26	Negative	4057250183
19	19	24	Positive	4057250184
Undetermined	Undetermined	24	Negative	4057250185
Undetermined	Undetermined	24	Negative	4057250186
32	32	24	Positive	4057250187
Undetermined	Undetermined	24	Negative	4055913461
Undetermined	Undetermined	24	Negative	4055913462
Undetermined	Undetermined	25	Negative	4055913463
Undetermined	Undetermined	24	Negative	4055913464
Undetermined	Undetermined	24	Negative	4055913465
Undetermined	Undetermined	24	Negative	4055913466
Undetermined	Undetermined	25	Negative	4055913467
23	25	25	Positive	4055913468
Undetermined	Undetermined	25	Negative	4055913469
Undetermined	Undetermined	23	Negative	4055913470
Undetermined	Undetermined	24	Negative	4055913471
Undetermined	Undetermined	24	Negative	4055913473
Undetermined	Undetermined	25	Negative	4055913474
Undetermined	Undetermined	25	Negative	4055913475
Undetermined	Undetermined	25	Negative	4055913476
Undetermined	Undetermined	24	Negative	4055913477
Undetermined	40	24	Negative	4055913478
Undetermined	Undetermined	24	Negative	4055913479
Undetermined	Undetermined	24	Negative	4055913480
Undetermined	Undetermined	25	Negative	4055913481
Undetermined	Undetermined	24	Negative	4055913482
Undetermined	Undetermined	24	Negative	4055913483
Undetermined	Undetermined	24	Negative	4055913485
Undetermined	Undetermined	24	Negative	4055913486
Undetermined	Undetermined	25	Negative	4055913487
Undetermined	Undetermined	23	Negative	4055913488
Undetermined	Undetermined	24	Negative	4055913489
Undetermined	Undetermined	25	Negative	4055913490
Undetermined	Undetermined	24	Negative	4055913491
Undetermined	Undetermined	23	Negative	4055913492
Undetermined	Undetermined	24	Negative	4055913493
20	23	24	Positive	4055913494
Undetermined	Undetermined	24	Negative	4055913495
Undetermined	Undetermined	23	Negative	4055913496
Undetermined	Undetermined	25	Negative	4055913497
Undetermined	Undetermined	23	Negative	4055913498
37	38	24	Positive	4055913499
Undetermined	Undetermined	24	Negative	4055913500
Undetermined	Undetermined	24	Negative	4055913501
Undetermined	Undetermined	24	Negative	4055913502
Undetermined	Undetermined	25	Negative	4055913503
Undetermined	Undetermined	25	Negative	4055913504
Undetermined	Undetermined	23	Negative	4055913505
Undetermined	Undetermined	25	Negative	4055913506
Undetermined	Undetermined	24	Negative	4055913507
Undetermined	Undetermined	24	Negative	4055913508
Undetermined	Undetermined	24	Negative	4055913509
Undetermined	Undetermined	25	Negative	4055913510
Undetermined	Undetermined	24	Negative	4055913511
Undetermined	Undetermined	24	Negative	4055913512
Undetermined	Undetermined	23	Negative	4055913513
21	23	25	Positive	4055913514
Undetermined	Undetermined	25	Negative	4055913515
Undetermined	Undetermined	25	Negative	4055913516
Undetermined	Undetermined	24	Negative	4055913517
Undetermined	Undetermined	24	Negative	4055913518
Undetermined	Undetermined	24	Negative	4055913519
Undetermined	Undetermined	24	Negative	4055913520
Undetermined	Undetermined	24	Negative	4055913521
Undetermined	Undetermined	23	Negative	4055913522
Undetermined	Undetermined	24	Negative	4055913523
Undetermined	Undetermined	24	Negative	4055913524
Undetermined	Undetermined	24	Negative	4055913525
Undetermined	Undetermined	24	Negative	4055913526
Undetermined	Undetermined	25	Negative	4055913527
Undetermined	Undetermined	24	Negative	4055913528
Undetermined	Undetermined	24	Negative	4055913529
Undetermined	Undetermined	23	Negative	4055913530
Undetermined	Undetermined	24	Negative	4055913532
Undetermined	Undetermined	24	Negative	4055913533
Undetermined	Undetermined	24	Negative	4055913534
Undetermined	Undetermined	22	Negative	4055913535
Undetermined	Undetermined	24	Negative	4055913536
Undetermined	Undetermined	24	Negative	4055913537
Undetermined	Undetermined	23	Negative	4055913538
Undetermined	Undetermined	24	Negative	4055913539
Undetermined	Undetermined	24	Negative	4055913540
Undetermined	Undetermined	24	Negative	4055913541
Undetermined	Undetermined	25	Negative	4055913542
Undetermined	Undetermined	25	Negative	4055913544
Undetermined	Undetermined	24	Negative	4055913545
Undetermined	Undetermined	24	Negative	4055913546
Undetermined	Undetermined	22	Negative	4055913547
Undetermined	Undetermined	25	Negative	4055913548
Undetermined	Undetermined	23	Negative	4055913549
Undetermined	Undetermined	23	Negative	4055913550
Undetermined	Undetermined	24	Negative	4055913551
Undetermined	Undetermined	24	Negative	4055913552
Undetermined	Undetermined	24	Negative	4055913553
Undetermined	Undetermined	23	Negative	4055913554
Undetermined	Undetermined	24	Negative	4055912335
38	35	25	Positive	4055912336
Undetermined	Undetermined	25	Negative	4055912334
Undetermined	Undetermined	24	Negative	4055912337
Undetermined	Undetermined	25	Negative	4055912338
Undetermined	Undetermined	25	Negative	4055912324
Undetermined	Undetermined	24	Negative	4055912325
Undetermined	Undetermined	24	Negative	4055912339
Undetermined	Undetermined	24	Negative	4055912340
Undetermined	Undetermined	25	Negative	4055912341
Undetermined	Undetermined	24	Negative	4055912342
Undetermined	Undetermined	24	Negative	4055912343
Undetermined	Undetermined	25	Negative	4055912344
Undetermined	Undetermined	25	Negative	4055912345
Undetermined	Undetermined	26	Negative	4055912367
Undetermined	Undetermined	24	Negative	4055912368
Undetermined	Undetermined	24	Negative	4055912369
Undetermined	Undetermined	25	Negative	4055912370
Undetermined	Undetermined	25	Negative	4055912371
Undetermined	Undetermined	25	Negative	4055912372
Undetermined	Undetermined	23	Negative	4055912373
Undetermined	Undetermined	24	Negative	4055912374
Undetermined	Undetermined	25	Negative	4055912375
Undetermined	Undetermined	25	Negative	4055912376
Undetermined	Undetermined	25	Negative	4055912377
Undetermined	Undetermined	25	Negative	4055912378
Undetermined	Undetermined	25	Negative	4055912379
Undetermined	Undetermined	25	Negative	4055912380
Undetermined	Undetermined	24	Negative	4055912381
25	26	25	Positive	4055912382
Undetermined	Undetermined	25	Negative	4055912383
Undetermined	Undetermined	25	Negative	4055912384
36	36	25	Positive	4055912385
Undetermined	Undetermined	23	Negative	4055912386
Undetermined	Undetermined	25	Negative	4055912387
Undetermined	Undetermined	24	Negative	4055912388
Undetermined	Undetermined	25	Negative	4055912389
Undetermined	Undetermined	25	Negative	4055912390
Undetermined	Undetermined	24	Negative	4055912391
Undetermined	Undetermined	24	Negative	4055912392
Undetermined	Undetermined	25	Negative	4055912393
Undetermined	Undetermined	24	Negative	4055912394
Undetermined	Undetermined	25	Negative	4055912395
Undetermined	Undetermined	23	Negative	4055912396
Undetermined	Undetermined	25	Negative	4055912397
Undetermined	Undetermined	25	Negative	4055912398
Undetermined	Undetermined	25	Negative	4055912399
Undetermined	Undetermined	24	Negative	4055912400
Undetermined	Undetermined	24	Negative	4055912401
Undetermined	Undetermined	24	Negative	4055912402
Undetermined	Undetermined	24	Negative	4055912403
21	21	24	Positive	4055912346
Undetermined	Undetermined	24	Negative	4055912347
Undetermined	Undetermined	24	Negative	4055912348
Undetermined	Undetermined	24	Negative	4055912349
Undetermined	Undetermined	23	Negative	4055912350
Undetermined	Undetermined	24	Negative	4055912326
Undetermined	Undetermined	24	Negative	4055912327
Undetermined	Undetermined	24	Negative	4055912328
Undetermined	Undetermined	23	Negative	4055912310
Undetermined	Undetermined	24	Negative	4055912311
Undetermined	Undetermined	24	Negative	4055912309
Undetermined	Undetermined	25	Negative	4055912312
Undetermined	Undetermined	24	Negative	4055912351
Undetermined	Undetermined	24	Negative	4055912352
Undetermined	Undetermined	24	Negative	4055912353
Undetermined	Undetermined	25	Negative	4055912354
Undetermined	Undetermined	25	Negative	4055912355
Undetermined	Undetermined	25	Negative	4055912360
Undetermined	Undetermined	25	Negative	4055912361
Undetermined	Undetermined	24	Negative	4055912313
Undetermined	Undetermined	23	Negative	4055912314
Undetermined	Undetermined	23	Negative	4055912315
Undetermined	Undetermined	25	Negative	4055912316
Undetermined	Undetermined	24	Negative	4055912317
Undetermined	Undetermined	25	Negative	4055912318
Undetermined	Undetermined	24	Negative	4055912319
Undetermined	Undetermined	25	Negative	4055912321
Undetermined	Undetermined	23	Negative	4055912329
Undetermined	Undetermined	25	Negative	4055912330
Undetermined	Undetermined	25	Negative	4055912331
Undetermined	Undetermined	24	Negative	4055912333
Undetermined	Undetermined	24	Negative	4055912366
Undetermined	Undetermined	25	Negative	4055912362
Undetermined	Undetermined	24	Negative	4055912363
Undetermined	Undetermined	26	Negative	4055912364
Undetermined	Undetermined	25	Negative	4055912365
Undetermined	Undetermined	25	Negative	4055912322
25	25	25	Positive	4055912323
Undetermined	Undetermined	26	Negative	4055912356
Undetermined	Undetermined	25	Negative	4055912357
Undetermined	Undetermined	25	Negative	4055912358
Undetermined	Undetermined	25	Negative	4055912359
Undetermined	Undetermined	24	Negative	4057167773
Undetermined	Undetermined	24	Negative	4057167774
Undetermined	Undetermined	25	Negative	4057167775
Undetermined	Undetermined	24	Negative	4057167776
Undetermined	Undetermined	24	Negative	4057167777
Undetermined	Undetermined	23	Negative	4057167778
Undetermined	Undetermined	23	Negative	4057167779
Undetermined	Undetermined	24	Negative	4057167780
Undetermined	Undetermined	22	Negative	4057167781
Undetermined	Undetermined	23	Negative	4057167782
Undetermined	Undetermined	24	Negative	4057167783
Undetermined	Undetermined	24	Negative	4057167785
Undetermined	Undetermined	24	Negative	4057167786
Undetermined	Undetermined	23	Negative	4057167787
Undetermined	Undetermined	23	Negative	4057167788
Undetermined	Undetermined	25	Negative	4057167789
Undetermined	Undetermined	25	Negative	4057167790
Undetermined	Undetermined	24	Negative	4057167791
Undetermined	Undetermined	24	Negative	4057167792
Undetermined	Undetermined	23	Negative	4057167793
Undetermined	Undetermined	25	Negative	4057167794
Undetermined	Undetermined	23	Negative	4057167795
Undetermined	Undetermined	24	Negative	4057167797
Undetermined	Undetermined	24	Negative	4057167798
Undetermined	Undetermined	23	Negative	4057167799
Undetermined	Undetermined	22	Negative	4057167800
Undetermined	Undetermined	24	Negative	4057167801
Undetermined	Undetermined	25	Negative	4057167802
Undetermined	Undetermined	24	Negative	4057167803
Undetermined	Undetermined	24	Negative	4057167804
Undetermined	Undetermined	25	Negative	4057167805
Undetermined	Undetermined	26	Negative	4057167806
Undetermined	Undetermined	25	Negative	4057167807
Undetermined	Undetermined	24	Negative	4057167808
Undetermined	Undetermined	23	Negative	4057167809
Undetermined	Undetermined	23	Negative	4057167810
Undetermined	Undetermined	24	Negative	4057167811
Undetermined	Undetermined	24	Negative	4057167812
Undetermined	Undetermined	25	Negative	4057167813
Undetermined	Undetermined	23	Negative	4057167814
Undetermined	Undetermined	24	Negative	4057167815
Undetermined	Undetermined	24	Negative	4057167816
Undetermined	Undetermined	24	Negative	4057167817
Undetermined	Undetermined	24	Negative	4057167818
Undetermined	Undetermined	23	Negative	4057167820
Undetermined	Undetermined	24	Negative	4057167821
Undetermined	Undetermined	24	Negative	4057167822
Undetermined	Undetermined	24	Negative	4057167823
Undetermined	Undetermined	23	Negative	4057167824
Undetermined	Undetermined	24	Negative	4057167825
Undetermined	Undetermined	24	Negative	4057167826
Undetermined	Undetermined	24	Negative	4057167827
Undetermined	Undetermined	24	Negative	4057167828
Undetermined	Undetermined	24	Negative	4057167829
Undetermined	Undetermined	24	Negative	4057167830
Undetermined	Undetermined	23	Negative	4057167832
Undetermined	Undetermined	25	Negative	4057167833
Undetermined	Undetermined	23	Negative	4057167834
Undetermined	Undetermined	23	Negative	4057167835
Undetermined	Undetermined	23	Negative	4057167836
Undetermined	Undetermined	24	Negative	4057167837
Undetermined	Undetermined	24	Negative	4057167838
Undetermined	Undetermined	24	Negative	4057167839
Undetermined	Undetermined	24	Negative	4057167840
Undetermined	Undetermined	24	Negative	4057167841
Undetermined	Undetermined	24	Negative	4057167842
Undetermined	Undetermined	25	Negative	4057167844
Undetermined	Undetermined	24	Negative	4057167845
Undetermined	Undetermined	25	Negative	4057167846
Undetermined	Undetermined	24	Negative	4057167847
Undetermined	Undetermined	24	Negative	4057167848
Undetermined	Undetermined	24	Negative	4057167849
Undetermined	Undetermined	25	Negative	4057167850
Undetermined	Undetermined	25	Negative	4057167851
Undetermined	Undetermined	24	Negative	4057167852
Undetermined	Undetermined	24	Negative	4057167853
Undetermined	Undetermined	24	Negative	4057167854
Undetermined	Undetermined	24	Negative	4057167856
Undetermined	Undetermined	25	Negative	4057167857
Undetermined	Undetermined	24	Negative	4057167858
Undetermined	Undetermined	24	Negative	4057167859
Undetermined	Undetermined	24	Negative	4057167860
24	24	24	Positive	4057167861
Undetermined	Undetermined	23	Negative	4057167862
Undetermined	Undetermined	25	Negative	4057167863
Undetermined	Undetermined	23	Negative	4057167864
Undetermined	Undetermined	24	Negative	4057167865
Undetermined	Undetermined	25	Negative	4057167866
Undetermined	Undetermined	24	Negative	4057167581
Undetermined	Undetermined	25	Negative	4057167582
Undetermined	Undetermined	25	Negative	4057167583
Undetermined	Undetermined	24	Negative	4057167584
Undetermined	Undetermined	26	Negative	4057167585
Undetermined	Undetermined	23	Negative	4057167586
Undetermined	Undetermined	24	Negative	4057167587
Undetermined	Undetermined	25	Negative	4057167588
Undetermined	Undetermined	25	Negative	4057167589
Undetermined	Undetermined	24	Negative	4057167590
Undetermined	Undetermined	24	Negative	4057167593
Undetermined	Undetermined	25	Negative	4057167594
Undetermined	Undetermined	26	Negative	4057167595
Undetermined	Undetermined	26	Negative	4057167596
Undetermined	Undetermined	22	Negative	4057167597
Undetermined	Undetermined	26	Negative	4057167598
Undetermined	Undetermined	24	Negative	4057167599
Undetermined	Undetermined	26	Negative	4057167600
Undetermined	Undetermined	23	Negative	4057167601
Undetermined	Undetermined	25	Negative	4057167602
Undetermined	Undetermined	25	Negative	4057167605
Undetermined	Undetermined	25	Negative	4057167606
Undetermined	Undetermined	25	Negative	4057167607
Undetermined	Undetermined	26	Negative	4057167608
Undetermined	Undetermined	25	Negative	4057167609
Undetermined	Undetermined	24	Negative	4057167610
Undetermined	Undetermined	24	Negative	4057167611
Undetermined	Undetermined	24	Negative	4057167612
Undetermined	Undetermined	25	Negative	4057167613
Undetermined	Undetermined	24	Negative	4057167614
Undetermined	Undetermined	25	Negative	4057167616
Undetermined	Undetermined	24	Negative	4057167617
Undetermined	Undetermined	26	Negative	4057167618
Undetermined	Undetermined	22	Negative	4057167619
Undetermined	Undetermined	24	Negative	4057167620
Undetermined	Undetermined	24	Negative	4057167621
Undetermined	Undetermined	25	Negative	4057167622
Undetermined	Undetermined	25	Negative	4057167623
Undetermined	Undetermined	25	Negative	4057167624
Undetermined	Undetermined	25	Negative	4057167625
Undetermined	Undetermined	25	Negative	4057167626
Undetermined	Undetermined	25	Negative	4057167628
Undetermined	Undetermined	25	Negative	4057167629
Undetermined	Undetermined	25	Negative	4057167630
Undetermined	Undetermined	24	Negative	4057167631
Undetermined	Undetermined	25	Negative	4057167632
Undetermined	Undetermined	25	Negative	4057167633
Undetermined	Undetermined	24	Negative	4057167634
Undetermined	Undetermined	25	Negative	4057167635
Undetermined	Undetermined	25	Negative	4057167636
Undetermined	Undetermined	25	Negative	4057167637
Undetermined	Undetermined	25	Negative	4057167638
Undetermined	Undetermined	25	Negative	4057167640
Undetermined	Undetermined	25	Negative	4057167641
Undetermined	Undetermined	26	Negative	4057167642
Undetermined	Undetermined	25	Negative	4057167643
Undetermined	Undetermined	24	Negative	4057167644
Undetermined	Undetermined	26	Negative	4057167645
Undetermined	Undetermined	25	Negative	4057167646
Undetermined	Undetermined	25	Negative	4057167647
Undetermined	Undetermined	24	Negative	4057167648
Undetermined	Undetermined	26	Negative	4057167649
Undetermined	Undetermined	25	Negative	4057167650
Undetermined	Undetermined	26	Negative	4057167652
Undetermined	Undetermined	25	Negative	4057167653
Undetermined	Undetermined	25	Negative	4057167654
Undetermined	Undetermined	26	Negative	4057167655
Undetermined	Undetermined	23	Negative	4057167656
Undetermined	Undetermined	25	Negative	4057167657
Undetermined	Undetermined	24	Negative	4057167658
Undetermined	Undetermined	25	Negative	4057167659
Undetermined	Undetermined	25	Negative	4057167660
Undetermined	Undetermined	23	Negative	4057167661
Undetermined	Undetermined	25	Negative	4057167664
Undetermined	Undetermined	24	Negative	4057167665
Undetermined	Undetermined	26	Negative	4057167666
Undetermined	Undetermined	25	Negative	4057167667
Undetermined	Undetermined	26	Negative	4057167668
Undetermined	Undetermined	25	Negative	4057167669
Undetermined	Undetermined	25	Negative	4057167670
Undetermined	Undetermined	25	Negative	4057167671
Undetermined	Undetermined	25	Negative	4057167672
Undetermined	Undetermined	24	Negative	4057167673
Undetermined	Undetermined	24	Negative	4055912406
Undetermined	Undetermined	25	Negative	4055912407
Undetermined	Undetermined	25	Negative	4055912408
Undetermined	Undetermined	24	Negative	4055912409
Undetermined	Undetermined	23	Negative	4055912410
16	17	22	Positive	4055912411
Undetermined	Undetermined	24	Negative	4055912412
Undetermined	Undetermined	23	Negative	4055912413
Undetermined	Undetermined	23	Negative	4055912405
Undetermined	Undetermined	24	Negative	4055912414
Undetermined	Undetermined	24	Negative	4055912415
Undetermined	Undetermined	25	Negative	4055912417
Undetermined	Undetermined	24	Negative	4055912418
Undetermined	Undetermined	25	Negative	4055912419
35	35	24	Positive	4055912420
Undetermined	Undetermined	25	Negative	4055912421
Undetermined	Undetermined	25	Negative	4055912422
Undetermined	Undetermined	24	Negative	4055912423
Undetermined	Undetermined	25	Negative	4055912424
Undetermined	Undetermined	19	Negative	4055912425
Undetermined	Undetermined	25	Negative	4055912426
Undetermined	Undetermined	24	Negative	4055912427
Undetermined	Undetermined	24	Negative	4055912429
34	33	25	Positive	4055912430
Undetermined	Undetermined	24	Negative	4055912431
Undetermined	Undetermined	25	Negative	4055912432
Undetermined	Undetermined	25	Negative	4055912433
17	17	24	Positive	4055912434
Undetermined	Undetermined	24	Negative	4055912435
Undetermined	Undetermined	25	Negative	4055912436
Undetermined	Undetermined	23	Negative	4055912437
22	22	23	Positive	4055912438
Undetermined	Undetermined	24	Negative	4055912439
Undetermined	Undetermined	24	Negative	4055912440
Undetermined	Undetermined	24	Negative	4055912441
Undetermined	Undetermined	26	Negative	4055912442
Undetermined	Undetermined	25	Negative	4055912443
Undetermined	Undetermined	24	Negative	4055912444
38	38	25	Positive	4055912445
Undetermined	Undetermined	24	Negative	4055912446
Undetermined	Undetermined	23	Negative	4055912448
37	38	24	Positive	4055912449
Undetermined	Undetermined	26	Negative	4055912450
Undetermined	Undetermined	23	Negative	4055912451
Undetermined	Undetermined	23	Negative	4055912452
Undetermined	Undetermined	25	Negative	4055912453
Undetermined	Undetermined	25	Negative	4055912454
Undetermined	Undetermined	24	Negative	4055912455
Undetermined	Undetermined	24	Negative	4055912456
Undetermined	Undetermined	24	Negative	4055912457
Undetermined	Undetermined	24	Negative	4055912447
Undetermined	Undetermined	24	Negative	4055912458
Undetermined	Undetermined	23	Negative	4055912459
Undetermined	Undetermined	24	Negative	4055912460
Undetermined	Undetermined	24	Negative	4055912461
Undetermined	Undetermined	23	Negative	4055912462
Undetermined	Undetermined	23	Negative	4055912464
Undetermined	Undetermined	25	Negative	4055912465
Undetermined	Undetermined	24	Negative	4055912466
Undetermined	Undetermined	24	Negative	4055912467
Undetermined	Undetermined	24	Negative	4055912468
Undetermined	Undetermined	25	Negative	4055912469
Undetermined	Undetermined	26	Negative	4055912472
Undetermined	Undetermined	25	Negative	4055912473
Undetermined	Undetermined	24	Negative	4055912474
Undetermined	Undetermined	24	Negative	4055912476
Undetermined	Undetermined	25	Negative	4055912477
Undetermined	Undetermined	24	Negative	4055912478
Undetermined	Undetermined	24	Negative	4055912479
Undetermined	Undetermined	26	Negative	4055912480
Undetermined	Undetermined	25	Negative	4055912470
Undetermined	Undetermined	24	Negative	4055912471
38	38	24	Positive	4055912481
Undetermined	Undetermined	25	Negative	4055912482
20	20	23	Positive	4055912483
Undetermined	Undetermined	24	Negative	4055912484
Undetermined	Undetermined	24	Negative	4055912485
27	26	24	Positive	4055912486
Undetermined	Undetermined	25	Negative	4055912488
Undetermined	Undetermined	24	Negative	4055912489
Undetermined	Undetermined	24	Negative	4055912490
Undetermined	Undetermined	24	Negative	4055912491
Undetermined	Undetermined	24	Negative	4055912492
18	18	23	Positive	4055912493
Undetermined	Undetermined	25	Negative	4055912494
Undetermined	Undetermined	22	Negative	4055912495
Undetermined	Undetermined	24	Negative	4055912496
Undetermined	Undetermined	23	Negative	4055912497
Undetermined	Undetermined	23	Negative	4055912498
Undetermined	Undetermined	24	Negative	4057203005
Undetermined	Undetermined	24	Negative	4057203006
Undetermined	Undetermined	24	Negative	4057203007
Undetermined	Undetermined	25	Negative	4057203008
Undetermined	Undetermined	24	Negative	4057203009
Undetermined	Undetermined	24	Negative	4057203010
Undetermined	Undetermined	24	Negative	4057203011
Undetermined	Undetermined	24	Negative	4057203012
Undetermined	Undetermined	26	Negative	4057203013
Undetermined	Undetermined	25	Negative	4057203014
Undetermined	Undetermined	24	Negative	4057203017
Undetermined	Undetermined	24	Negative	4057203018
Undetermined	Undetermined	25	Negative	4057203019
Undetermined	Undetermined	23	Negative	4057203020
Undetermined	Undetermined	24	Negative	4057203021
Undetermined	Undetermined	26	Negative	4057203022
Undetermined	Undetermined	23	Negative	4057203023
Undetermined	Undetermined	24	Negative	4057203024
Undetermined	Undetermined	24	Negative	4057203025
Undetermined	Undetermined	24	Negative	4057203026
Undetermined	Undetermined	24	Negative	4057203029
Undetermined	Undetermined	24	Negative	4057203030
Undetermined	Undetermined	26	Negative	4057203031
Undetermined	Undetermined	25	Negative	4057203032
Undetermined	Undetermined	24	Negative	4057203033
Undetermined	Undetermined	25	Negative	4057203034
Undetermined	Undetermined	25	Negative	4057203035
Undetermined	Undetermined	24	Negative	4057203036
Undetermined	Undetermined	25	Negative	4057203037
Undetermined	Undetermined	24	Negative	4057203038
Undetermined	Undetermined	22	Negative	4057203040
Undetermined	Undetermined	22	Negative	4057203041
Undetermined	Undetermined	24	Negative	4057203042
Undetermined	Undetermined	24	Negative	4057203043
Undetermined	Undetermined	23	Negative	4057203044
Undetermined	Undetermined	21	Negative	4057203045
32	33	24	Positive	4057203046
Undetermined	Undetermined	24	Negative	4057203047
Undetermined	Undetermined	23	Negative	4057203048
Undetermined	Undetermined	25	Negative	4057203049
Undetermined	Undetermined	24	Negative	4057203050
Undetermined	Undetermined	25	Negative	4057203052
Undetermined	Undetermined	25	Negative	4057203053
Undetermined	Undetermined	25	Negative	4057203054
Undetermined	Undetermined	22	Negative	4057203055
Undetermined	Undetermined	25	Negative	4057203056
Undetermined	Undetermined	24	Negative	4057203057
Undetermined	Undetermined	25	Negative	4057203058
Undetermined	Undetermined	24	Negative	4057203059
Undetermined	Undetermined	24	Negative	4057203060
Undetermined	Undetermined	24	Negative	4057203061
Undetermined	Undetermined	26	Negative	4057203062
Undetermined	Undetermined	24	Negative	4057203064
Undetermined	Undetermined	24	Negative	4057203065
Undetermined	Undetermined	24	Negative	4057203066
Undetermined	Undetermined	24	Negative	4057203067
Undetermined	Undetermined	24	Negative	4057203068
Undetermined	Undetermined	24	Negative	4057203069
Undetermined	Undetermined	25	Negative	4057203070
Undetermined	Undetermined	25	Negative	4057203071
Undetermined	Undetermined	25	Negative	4057203072
Undetermined	Undetermined	25	Negative	4057203073
19	19	25	Positive	4057203074
Undetermined	Undetermined	24	Negative	4057203076
Undetermined	Undetermined	24	Negative	4057203077
Undetermined	Undetermined	25	Negative	4057203078
Undetermined	Undetermined	24	Negative	4057203079
Undetermined	Undetermined	24	Negative	4057203080
Undetermined	Undetermined	25	Negative	4057203081
Undetermined	Undetermined	24	Negative	4057203082
Undetermined	Undetermined	24	Negative	4057203083
Undetermined	Undetermined	25	Negative	4057203084
Undetermined	Undetermined	24	Negative	4057203085
Undetermined	Undetermined	24	Negative	4057203088
Undetermined	Undetermined	21	Negative	4057203089
Undetermined	Undetermined	24	Negative	4057203090
Undetermined	Undetermined	25	Negative	4057203091
Undetermined	Undetermined	24	Negative	4057203092
Undetermined	Undetermined	25	Negative	4057203093
Undetermined	Undetermined	24	Negative	4057203094
Undetermined	Undetermined	25	Negative	4057203095
Undetermined	Undetermined	24	Negative	4057203096
Undetermined	Undetermined	24	Negative	4057203097
Undetermined	Undetermined	25	Negative	4057252806
Undetermined	Undetermined	25	Negative	4057252807
Undetermined	Undetermined	25	Negative	4057252808
Undetermined	Undetermined	25	Negative	4057252809
Undetermined	Undetermined	24	Negative	4057252810
Undetermined	Undetermined	25	Negative	4057252811
Undetermined	Undetermined	25	Negative	4057252812
Undetermined	Undetermined	24	Negative	4057252813
Undetermined	Undetermined	25	Negative	4057252814
Undetermined	Undetermined	25	Negative	4057252815
Undetermined	Undetermined	22	Negative	4057252805
Undetermined	Undetermined	26	Negative	4057252816
Undetermined	Undetermined	25	Negative	4057252817
Undetermined	Undetermined	25	Negative	4057252818
Undetermined	Undetermined	24	Negative	4057252819
Undetermined	Undetermined	24	Negative	4057252820
Undetermined	Undetermined	25	Negative	4057252821
Undetermined	Undetermined	25	Negative	4057252822
Undetermined	Undetermined	25	Negative	4057252823
Undetermined	Undetermined	25	Negative	4057252824
Undetermined	Undetermined	25	Negative	4057252825
Undetermined	Undetermined	25	Negative	4057252826
Undetermined	Undetermined	24	Negative	4057252827
Undetermined	Undetermined	26	Negative	4057252828
Undetermined	Undetermined	24	Negative	4057252829
Undetermined	Undetermined	25	Negative	4057252830
Undetermined	Undetermined	25	Negative	4057252831
Undetermined	Undetermined	24	Negative	4057252832
Undetermined	Undetermined	25	Negative	4057252834
Undetermined	Undetermined	25	Negative	4057252835
Undetermined	Undetermined	25	Negative	4057252836
Undetermined	Undetermined	24	Negative	4057252837
Undetermined	Undetermined	25	Negative	4057252838
Undetermined	Undetermined	25	Negative	4057252839
Undetermined	Undetermined	25	Negative	4057252840
Undetermined	Undetermined	24	Negative	4057252841
Undetermined	Undetermined	24	Negative	4057252842
Undetermined	Undetermined	24	Negative	4057252843
Undetermined	Undetermined	25	Negative	4057252833
Undetermined	Undetermined	25	Negative	4057252844
Undetermined	Undetermined	25	Negative	4057252845
Undetermined	Undetermined	24	Negative	4057252846
Undetermined	Undetermined	24	Negative	4057252847
Undetermined	Undetermined	25	Negative	4057252848
Undetermined	Undetermined	24	Negative	4057252849
Undetermined	Undetermined	26	Negative	4057252850
Undetermined	Undetermined	25	Negative	4057252851
Undetermined	Undetermined	26	Negative	4057252852
Undetermined	Undetermined	24	Negative	4057252853
Undetermined	Undetermined	24	Negative	4057252854
Undetermined	Undetermined	25	Negative	4057252855
Undetermined	Undetermined	26	Negative	4057252856
Undetermined	Undetermined	25	Negative	4057252857
Undetermined	Undetermined	24	Negative	4057252858
Undetermined	Undetermined	24	Negative	4057252859
Undetermined	Undetermined	25	Negative	4057252860
Undetermined	Undetermined	25	Negative	4057252861
Undetermined	Undetermined	26	Negative	4057252862
Undetermined	Undetermined	25	Negative	4057252864
Undetermined	Undetermined	24	Negative	4057252865
Undetermined	Undetermined	24	Negative	4057252866
Undetermined	Undetermined	25	Negative	4057252867
Undetermined	Undetermined	26	Negative	4057252868
Undetermined	Undetermined	25	Negative	4057252869
Undetermined	Undetermined	25	Negative	4057252870
Undetermined	Undetermined	24	Negative	4057252871
Undetermined	Undetermined	26	Negative	4057252872
Undetermined	Undetermined	26	Negative	4057252873
Undetermined	Undetermined	24	Negative	4057252874
Undetermined	Undetermined	25	Negative	4057252781
Undetermined	Undetermined	26	Negative	4057252782
Undetermined	Undetermined	25	Negative	4057252783
Undetermined	Undetermined	25	Negative	4057252784
Undetermined	Undetermined	25	Negative	4057252785
Undetermined	Undetermined	25	Negative	4057252786
Undetermined	Undetermined	25	Negative	4057252787
Undetermined	Undetermined	25	Negative	4057252788
Undetermined	Undetermined	25	Negative	4057252789
Undetermined	Undetermined	24	Negative	4057252790
Undetermined	Undetermined	24	Negative	4057252791
Undetermined	Undetermined	25	Negative	4057252793
Undetermined	Undetermined	25	Negative	4057252794
Undetermined	Undetermined	25	Negative	4057252795
Undetermined	Undetermined	26	Negative	4057252796
Undetermined	Undetermined	24	Negative	4057252797
Undetermined	Undetermined	24	Negative	4057252798
Undetermined	Undetermined	24	Negative	4057252799
Undetermined	Undetermined	25	Negative	4057252800
Undetermined	Undetermined	25	Negative	4057252801
Undetermined	Undetermined	23	Negative	4057252802
Undetermined	Undetermined	25	Negative	4057252803
Undetermined	Undetermined	25	Negative	4057252974
Undetermined	Undetermined	26	Negative	4057252975
Undetermined	Undetermined	25	Negative	4057252976
Undetermined	Undetermined	25	Negative	4057252977
Undetermined	Undetermined	25	Negative	4057252978
Undetermined	Undetermined	25	Negative	4057252979
Undetermined	Undetermined	25	Negative	4057252980
Undetermined	Undetermined	24	Negative	4057252981
Undetermined	Undetermined	25	Negative	4057252982
Undetermined	Undetermined	24	Negative	4057252973
Undetermined	Undetermined	26	Negative	4057252983
Undetermined	Undetermined	25	Negative	4057252985
Undetermined	Undetermined	24	Negative	4057252986
Undetermined	Undetermined	25	Negative	4057252987
Undetermined	Undetermined	25	Negative	4057252988
Undetermined	Undetermined	25	Negative	4057252989
Undetermined	Undetermined	25	Negative	4057252990
Undetermined	Undetermined	25	Negative	4057252991
Undetermined	Undetermined	25	Negative	4057252992
Undetermined	Undetermined	25	Negative	4057252993
Undetermined	Undetermined	25	Negative	4057252994
Undetermined	Undetermined	25	Negative	4057252995
Undetermined	Undetermined	25	Negative	4057252997
Undetermined	Undetermined	25	Negative	4057252998
Undetermined	Undetermined	25	Negative	4057252999
Undetermined	Undetermined	25	Negative	4057253000
Undetermined	Undetermined	26	Negative	4057253001
Undetermined	Undetermined	25	Negative	4057253002
Undetermined	Undetermined	25	Negative	4057253003
Undetermined	Undetermined	25	Negative	4057253004
Undetermined	Undetermined	25	Negative	4057253005
Undetermined	Undetermined	25	Negative	4057253006
Undetermined	Undetermined	25	Negative	4057253007
Undetermined	Undetermined	25	Negative	4057253008
Undetermined	Undetermined	24	Negative	4057253009
Undetermined	Undetermined	24	Negative	4057253010
Undetermined	Undetermined	25	Negative	4057253011
Undetermined	Undetermined	24	Negative	4057253012
Undetermined	Undetermined	26	Negative	4057253013
Undetermined	Undetermined	25	Negative	4057253014
Undetermined	Undetermined	25	Negative	4057253015
Undetermined	Undetermined	24	Negative	4057253016
Undetermined	Undetermined	26	Negative	4057253017
Undetermined	Undetermined	25	Negative	4057253018
Undetermined	Undetermined	25	Negative	4057253020
Undetermined	Undetermined	25	Negative	4057253021
Undetermined	Undetermined	24	Negative	4057253022
Undetermined	Undetermined	25	Negative	4057253023
Undetermined	Undetermined	25	Negative	4057253024
Undetermined	Undetermined	26	Negative	4057253025
Undetermined	Undetermined	25	Negative	4057253026
Undetermined	Undetermined	25	Negative	4057253027
Undetermined	Undetermined	26	Negative	4057253028
Undetermined	Undetermined	26	Negative	4057253029
Undetermined	Undetermined	25	Negative	4057253030
Undetermined	Undetermined	25	Negative	4057252371
Undetermined	Undetermined	24	Negative	4057253031
Undetermined	Undetermined	25	Negative	4057253032
Undetermined	Undetermined	25	Negative	4057253033
Undetermined	Undetermined	24	Negative	4057253034
Undetermined	Undetermined	25	Negative	4057253035
Undetermined	Undetermined	23	Negative	4057253036
Undetermined	Undetermined	26	Negative	4057253037
Undetermined	Undetermined	25	Negative	4057253038
Undetermined	Undetermined	25	Negative	4057253039
Undetermined	Undetermined	26	Negative	4057253040
Undetermined	Undetermined	23	Negative	4057253041
Undetermined	Undetermined	26	Negative	4057253042
Undetermined	Undetermined	26	Negative	4057253043
Undetermined	Undetermined	24	Negative	4057253044
Undetermined	Undetermined	26	Negative	4057253045
Undetermined	Undetermined	24	Negative	4057253046
Undetermined	Undetermined	25	Negative	4057253047
Undetermined	Undetermined	26	Negative	4057253048
Undetermined	Undetermined	25	Negative	4057253049
Undetermined	Undetermined	24	Negative	4057253050
Undetermined	Undetermined	25	Negative	4057253051
Undetermined	Undetermined	24	Negative	4057253052
Undetermined	Undetermined	24	Negative	4057253053
Undetermined	Undetermined	25	Negative	4057253054
Undetermined	Undetermined	24	Negative	4057253056
Undetermined	Undetermined	25	Negative	4057253057
Undetermined	Undetermined	25	Negative	4057253058
Undetermined	Undetermined	25	Negative	4057251333
Undetermined	Undetermined	25	Negative	4057253060
Undetermined	Undetermined	24	Negative	4057253061
Undetermined	Undetermined	25	Negative	4057253062
Undetermined	Undetermined	25	Negative	4057253063
Undetermined	Undetermined	25	Negative	4057253065
Undetermined	Undetermined	25	Negative	4057253066
Undetermined	Undetermined	25	Negative	4057253064
Undetermined	Undetermined	24	Negative	4057249527
Undetermined	Undetermined	26	Negative	4057249529
Undetermined	Undetermined	24	Negative	4057249530
Undetermined	Undetermined	26	Negative	4057249531
Undetermined	Undetermined	24	Negative	4057249532
Undetermined	Undetermined	25	Negative	4057249533
Undetermined	Undetermined	25	Negative	4057249534
Undetermined	Undetermined	24	Negative	4057249535
Undetermined	Undetermined	25	Negative	4057249536
Undetermined	Undetermined	25	Negative	4057249537
Undetermined	Undetermined	26	Negative	4057249538
Undetermined	Undetermined	25	Negative	4057249539
Undetermined	Undetermined	25	Negative	4057249541
Undetermined	Undetermined	26	Negative	4057249542
Undetermined	Undetermined	25	Negative	4057249543
Undetermined	Undetermined	25	Negative	4057249544
Undetermined	Undetermined	26	Negative	4057249545
Undetermined	Undetermined	26	Negative	4057249546
Undetermined	Undetermined	24	Negative	4057249547
Undetermined	Undetermined	25	Negative	4057249548
Undetermined	Undetermined	25	Negative	4057249549
Undetermined	Undetermined	26	Negative	4057249550
Undetermined	Undetermined	24	Negative	4057249551
Undetermined	Undetermined	25	Negative	4057249552
Undetermined	Undetermined	25	Negative	4057249553
Undetermined	Undetermined	24	Negative	4057249554
Undetermined	Undetermined	25	Negative	4057249555
Undetermined	Undetermined	25	Negative	4057249556
Undetermined	Undetermined	25	Negative	4057249557
Undetermined	Undetermined	24	Negative	4057249558
Undetermined	Undetermined	25	Negative	4057249559
Undetermined	Undetermined	25	Negative	4057249560
Undetermined	Undetermined	25	Negative	4057249561
Undetermined	Undetermined	25	Negative	4057249562
Undetermined	Undetermined	23	Negative	4057249563
Undetermined	Undetermined	25	Negative	4057249564
Undetermined	Undetermined	25	Negative	4057249565
Undetermined	Undetermined	25	Negative	4057249566
Undetermined	Undetermined	27	Negative	4057249567
Undetermined	Undetermined	26	Negative	4057249568
Undetermined	Undetermined	25	Negative	4057249569
Undetermined	Undetermined	26	Negative	4057249570
Undetermined	Undetermined	25	Negative	4057249571
Undetermined	Undetermined	24	Negative	4057249572
Undetermined	Undetermined	25	Negative	4057249573
Undetermined	Undetermined	25	Negative	4057249574
Undetermined	Undetermined	24	Negative	4057249575
Undetermined	Undetermined	26	Negative	4057249576
Undetermined	Undetermined	25	Negative	4057249577
Undetermined	Undetermined	24	Negative	4057249578
Undetermined	Undetermined	25	Negative	4057249579
Undetermined	Undetermined	23	Negative	4057249580
Undetermined	Undetermined	25	Negative	4057249581
Undetermined	Undetermined	22	Negative	4057249582
Undetermined	Undetermined	25	Negative	4057249583
Undetermined	Undetermined	25	Negative	4057249584
Undetermined	Undetermined	25	Negative	4057249585
Undetermined	Undetermined	26	Negative	4057249586
Undetermined	Undetermined	22	Negative	4057249587
Undetermined	Undetermined	25	Negative	4057249588
Undetermined	Undetermined	25	Negative	4057249517
Undetermined	Undetermined	25	Negative	4057249518
Undetermined	Undetermined	24	Negative	4057249519
Undetermined	Undetermined	25	Negative	4057249520
Undetermined	Undetermined	25	Negative	4057249521
Undetermined	Undetermined	25	Negative	4057249522
Undetermined	Undetermined	24	Negative	4057249523
Undetermined	Undetermined	25	Negative	4057249524
Undetermined	Undetermined	25	Negative	4057249525
Undetermined	Undetermined	25	Negative	4057249526
Undetermined	Undetermined	25	Negative	4057249589
Undetermined	Undetermined	25	Negative	4057249590
Undetermined	Undetermined	25	Negative	4057249591
Undetermined	Undetermined	25	Negative	4057249592
Undetermined	Undetermined	25	Negative	4057249593
Undetermined	Undetermined	23	Negative	4057249594
Undetermined	Undetermined	26	Negative	4057249595
Undetermined	Undetermined	25	Negative	4057249596
Undetermined	Undetermined	25	Negative	4057249597
Undetermined	Undetermined	25	Negative	4057249598
Undetermined	Undetermined	25	Negative	4057249599
Undetermined	Undetermined	25	Negative	4057249600
Undetermined	Undetermined	25	Negative	4057249601
Undetermined	Undetermined	26	Negative	4057249602
Undetermined	Undetermined	25	Negative	4057249603
Undetermined	Undetermined	25	Negative	4057249604
Undetermined	Undetermined	26	Negative	4057249605
Undetermined	Undetermined	26	Negative	4057249606
Undetermined	Undetermined	25	Negative	4057249607
Undetermined	Undetermined	25	Negative	4057249608
Undetermined	Undetermined	26	Negative	4057249609
Undetermined	Undetermined	25	Negative	4057249610
Undetermined	Undetermined	25	Negative	4057249229
Undetermined	Undetermined	25	Negative	4057249230
Undetermined	Undetermined	25	Negative	4057249231
Undetermined	Undetermined	23	Negative	4057249232
Undetermined	Undetermined	25	Negative	4057249233
Undetermined	Undetermined	24	Negative	4057249234
Undetermined	Undetermined	25	Negative	4057249235
Undetermined	Undetermined	25	Negative	4057249236
Undetermined	Undetermined	24	Negative	4057249237
Undetermined	Undetermined	24	Negative	4057249238
Undetermined	Undetermined	24	Negative	4057249239
Undetermined	Undetermined	26	Negative	4057249241
Undetermined	Undetermined	26	Negative	4057249242
Undetermined	Undetermined	24	Negative	4057249243
Undetermined	Undetermined	26	Negative	4057249244
Undetermined	Undetermined	25	Negative	4057249245
Undetermined	Undetermined	25	Negative	4057249246
Undetermined	Undetermined	24	Negative	4057249247
Undetermined	Undetermined	26	Negative	4057249248
Undetermined	Undetermined	25	Negative	4057249249
Undetermined	Undetermined	25	Negative	4057249250
Undetermined	Undetermined	25	Negative	4057249251
Undetermined	Undetermined	25	Negative	4057249253
Undetermined	Undetermined	25	Negative	4057249254
Undetermined	Undetermined	26	Negative	4057249255
Undetermined	Undetermined	25	Negative	4057249256
Undetermined	Undetermined	25	Negative	4057249257
Undetermined	Undetermined	26	Negative	4057249258
Undetermined	Undetermined	25	Negative	4057249259
Undetermined	Undetermined	25	Negative	4057249260
Undetermined	Undetermined	25	Negative	4057249261
Undetermined	Undetermined	25	Negative	4057249262
Undetermined	Undetermined	25	Negative	4057249263
Undetermined	Undetermined	24	Negative	4057249264
Undetermined	Undetermined	24	Negative	4057249265
Undetermined	Undetermined	25	Negative	4057249266
Undetermined	Undetermined	26	Negative	4057249267
Undetermined	Undetermined	24	Negative	4057249268
Undetermined	Undetermined	24	Negative	4057249269
Undetermined	Undetermined	25	Negative	4057249270
Undetermined	Undetermined	26	Negative	4057249271
Undetermined	Undetermined	25	Negative	4057249272
29	29	24	Positive	4057249273
Undetermined	Undetermined	24	Negative	4057249274
Undetermined	Undetermined	25	Negative	4057249276
Undetermined	Undetermined	25	Negative	4057249277
Undetermined	Undetermined	25	Negative	4057249278
Undetermined	Undetermined	25	Negative	4057249279
Undetermined	Undetermined	25	Negative	4057249280
Undetermined	Undetermined	26	Negative	4057249281
Undetermined	Undetermined	25	Negative	4057249282
Undetermined	Undetermined	24	Negative	4057249283
Undetermined	Undetermined	26	Negative	4057249284
Undetermined	Undetermined	25	Negative	4057249285
Undetermined	Undetermined	23	Negative	4057249286
Undetermined	Undetermined	25	Negative	4057249288
Undetermined	Undetermined	24	Negative	4057249289
Undetermined	Undetermined	25	Negative	4057249290
Undetermined	Undetermined	26	Negative	4057249291
Undetermined	Undetermined	23	Negative	4057249292
Undetermined	Undetermined	25	Negative	4057249293
Undetermined	Undetermined	24	Negative	4057249294
Undetermined	Undetermined	25	Negative	4057249295
Undetermined	Undetermined	24	Negative	4057249296
Undetermined	Undetermined	25	Negative	4057249297
Undetermined	Undetermined	25	Negative	4057249298
Undetermined	Undetermined	25	Negative	4057249300
Undetermined	Undetermined	25	Negative	4057249301
Undetermined	Undetermined	25	Negative	4057249302
Undetermined	Undetermined	25	Negative	4057249303
Undetermined	Undetermined	25	Negative	4057249304
Undetermined	Undetermined	25	Negative	4057249305
Undetermined	Undetermined	25	Negative	4057249306
Undetermined	Undetermined	25	Negative	4057249307
Undetermined	Undetermined	24	Negative	4057249308
Undetermined	Undetermined	25	Negative	4057249309
Undetermined	Undetermined	22	Negative	4057249310
Undetermined	Undetermined	25	Negative	4057249312
Undetermined	Undetermined	25	Negative	4057249313
Undetermined	Undetermined	25	Negative	4057249314
Undetermined	Undetermined	25	Negative	4057249315
Undetermined	Undetermined	26	Negative	4057249316
Undetermined	Undetermined	25	Negative	4057249317
Undetermined	Undetermined	26	Negative	4057249318
Undetermined	Undetermined	25	Negative	4057249319
Undetermined	Undetermined	25	Negative	4057249320
Undetermined	Undetermined	25	Negative	4057249321
Undetermined	Undetermined	25	Negative	4057249322
Undetermined	Undetermined	26	Negative	4057250586
Undetermined	Undetermined	25	Negative	4057250587
Undetermined	Undetermined	25	Negative	4057250588
Undetermined	Undetermined	26	Negative	4057250589
Undetermined	Undetermined	24	Negative	4057250590
Undetermined	Undetermined	25	Negative	4057250591
Undetermined	Undetermined	26	Negative	4057250592
Undetermined	Undetermined	25	Negative	4057250593
Undetermined	Undetermined	25	Negative	4057250594
Undetermined	Undetermined	24	Negative	4057250595
Undetermined	Undetermined	26	Negative	4057250597
Undetermined	Undetermined	26	Negative	4057250598
Undetermined	Undetermined	25	Negative	4057250599
Undetermined	Undetermined	26	Negative	4057250600
Undetermined	Undetermined	24	Negative	4057250601
Undetermined	Undetermined	25	Negative	4057250602
Undetermined	Undetermined	26	Negative	4057250603
Undetermined	Undetermined	25	Negative	4057250604
Undetermined	Undetermined	25	Negative	4057250605
Undetermined	Undetermined	25	Negative	4057250606
Undetermined	Undetermined	25	Negative	4057250607
Undetermined	Undetermined	25	Negative	4057250608
Undetermined	Undetermined	25	Negative	4057250609
Undetermined	Undetermined	24	Negative	4057250610
Undetermined	Undetermined	25	Negative	4057250611
Undetermined	Undetermined	26	Negative	4057250612
Undetermined	Undetermined	25	Negative	4057250613
Undetermined	Undetermined	26	Negative	4057250614
Undetermined	Undetermined	25	Negative	4057250615
Undetermined	Undetermined	25	Negative	4057250616
Undetermined	Undetermined	25	Negative	4057250617
38	37	24	Positive	4057250618
Undetermined	Undetermined	25	Negative	4057250620
Undetermined	Undetermined	25	Negative	4057250621
Undetermined	Undetermined	25	Negative	4057250622
Undetermined	Undetermined	25	Negative	4057250623
Undetermined	Undetermined	25	Negative	4057250624
Undetermined	Undetermined	26	Negative	4057250625
Undetermined	Undetermined	26	Negative	4057250626
Undetermined	Undetermined	26	Negative	4057250627
Undetermined	Undetermined	25	Negative	4057250628
Undetermined	Undetermined	25	Negative	4057250629
Undetermined	Undetermined	26	Negative	4057250630
Undetermined	Undetermined	24	Negative	4057250632
Undetermined	Undetermined	26	Negative	4057250633
Undetermined	Undetermined	24	Negative	4057250634
Undetermined	Undetermined	25	Negative	4057250635
Undetermined	Undetermined	26	Negative	4057250636
Undetermined	Undetermined	25	Negative	4057250637
Undetermined	Undetermined	25	Negative	4057250638
Undetermined	Undetermined	25	Negative	4057250639
Undetermined	Undetermined	24	Negative	4057250640
Undetermined	Undetermined	26	Negative	4057250641
Undetermined	Undetermined	25	Negative	4057250642
Undetermined	Undetermined	26	Negative	4057250644
Undetermined	Undetermined	24	Negative	4057250645
Undetermined	Undetermined	25	Negative	4057250646
Undetermined	Undetermined	26	Negative	4057250647
Undetermined	Undetermined	25	Negative	4057250648
Undetermined	Undetermined	26	Negative	4057250649
Undetermined	Undetermined	25	Negative	4057250651
Undetermined	Undetermined	25	Negative	4057250652
Undetermined	Undetermined	25	Negative	4057250653
Undetermined	Undetermined	26	Negative	4057250654
Undetermined	Undetermined	25	Negative	4057250656
Undetermined	Undetermined	25	Negative	4057250657
Undetermined	Undetermined	25	Negative	4057250658
Undetermined	Undetermined	25	Negative	4057250659
Undetermined	Undetermined	25	Negative	4057250660
Undetermined	Undetermined	26	Negative	4057250661
Undetermined	Undetermined	25	Negative	4057250662
Undetermined	Undetermined	25	Negative	4057250650
Undetermined	Undetermined	25	Negative	4057250663
Undetermined	Undetermined	25	Negative	4057250664
Undetermined	Undetermined	22	Negative	4057250665
Undetermined	Undetermined	25	Negative	4057250666
Undetermined	Undetermined	25	Negative	4057250573
Undetermined	Undetermined	25	Negative	4057250574
Undetermined	Undetermined	25	Negative	4057250575
Undetermined	Undetermined	25	Negative	4057250576
Undetermined	Undetermined	25	Negative	4057250577
Undetermined	Undetermined	25	Negative	4057250578
Undetermined	Undetermined	25	Negative	4057250579
Undetermined	Undetermined	25	Negative	4057250580
Undetermined	Undetermined	25	Negative	4057250581
Undetermined	Undetermined	26	Negative	4057250582
Undetermined	Undetermined	26	Negative	4057250583
Undetermined	Undetermined	25	Negative	4057250585
Undetermined	Undetermined	24	Negative	4057251431
Undetermined	Undetermined	25	Negative	4057251432
Undetermined	Undetermined	25	Negative	4057251433
Undetermined	Undetermined	25	Negative	4057252779
Undetermined	Undetermined	25	Negative	4057168779
Undetermined	Undetermined	25	Negative	4057168778
Undetermined	Undetermined	26	Negative	4057168777
Undetermined	Undetermined	25	Negative	4057168776
Undetermined	Undetermined	25	Negative	4057168775
Undetermined	Undetermined	25	Negative	4057168774
Undetermined	Undetermined	24	Negative	4057168773
Undetermined	Undetermined	25	Negative	4057251408
Undetermined	Undetermined	22	Negative	4057251400
Undetermined	Undetermined	25	Negative	4057251399
Undetermined	Undetermined	26	Negative	4057251435
Undetermined	Undetermined	24	Negative	4057251424
Undetermined	Undetermined	25	Negative	4057251425
Undetermined	Undetermined	24	Negative	4057251426
Undetermined	Undetermined	25	Negative	4057251427
Undetermined	Undetermined	25	Negative	4057251428
Undetermined	Undetermined	25	Negative	4057251429
Undetermined	Undetermined	26	Negative	4057251406
Undetermined	Undetermined	25	Negative	4057251420
Undetermined	Undetermined	25	Negative	4057251383
Undetermined	Undetermined	25	Negative	4057251396
Undetermined	Undetermined	26	Negative	4057251409
Undetermined	Undetermined	25	Negative	4057251362
Undetermined	Undetermined	25	Negative	4057251386
Undetermined	Undetermined	26	Negative	4057251418
Undetermined	Undetermined	26	Negative	4057251378
Undetermined	Undetermined	25	Negative	4057251391
Undetermined	Undetermined	25	Negative	4057251360
Undetermined	Undetermined	23	Negative	4057251413
Undetermined	Undetermined	24	Negative	4057251405
Undetermined	Undetermined	25	Negative	4057251346
Undetermined	Undetermined	25	Negative	4057251367
Undetermined	Undetermined	25	Negative	4057251375
Undetermined	Undetermined	26	Negative	4057251361
Undetermined	Undetermined	25	Negative	4057251410
Undetermined	Undetermined	26	Negative	4057251397
Undetermined	Undetermined	25	Negative	4057251415
Undetermined	Undetermined	25	Negative	4057251371
Undetermined	Undetermined	25	Negative	4057251365
Undetermined	Undetermined	25	Negative	4057251379
Undetermined	Undetermined	25	Negative	4057251344
Undetermined	Undetermined	26	Negative	4057251352
Undetermined	Undetermined	25	Negative	4057251373
Undetermined	Undetermined	26	Negative	4057251394
Undetermined	Undetermined	26	Negative	4057251351
Undetermined	Undetermined	25	Negative	4057251345
Undetermined	Undetermined	26	Negative	4057251349
Undetermined	Undetermined	25	Negative	4057251374
Undetermined	Undetermined	25	Negative	4057251403
Undetermined	Undetermined	25	Negative	4057251377
Undetermined	Undetermined	25	Negative	4057251348
Undetermined	Undetermined	25	Negative	4057251387
Undetermined	Undetermined	25	Negative	4057251364
Undetermined	Undetermined	26	Negative	4057251416
Undetermined	Undetermined	26	Negative	4057251366
Undetermined	Undetermined	25	Negative	4057251423
Undetermined	Undetermined	26	Negative	4057251402
Undetermined	Undetermined	26	Negative	4057251356
Undetermined	Undetermined	26	Negative	4057251353
Undetermined	Undetermined	25	Negative	4057205856
Undetermined	Undetermined	25	Negative	4057205857
Undetermined	Undetermined	25	Negative	4057205858
Undetermined	Undetermined	26	Negative	4057205860
Undetermined	Undetermined	26	Negative	4057205861
Undetermined	Undetermined	25	Negative	4057205862
Undetermined	Undetermined	25	Negative	4057205863
Undetermined	Undetermined	26	Negative	4057205864
Undetermined	Undetermined	24	Negative	4057205865
Undetermined	Undetermined	25	Negative	4057205866
Undetermined	Undetermined	25	Negative	4057205867
Undetermined	Undetermined	26	Negative	4057205868
Undetermined	Undetermined	24	Negative	4057205869
Undetermined	Undetermined	25	Negative	4057205870
Undetermined	Undetermined	25	Negative	4057205872
Undetermined	Undetermined	25	Negative	4057205873
Undetermined	Undetermined	26	Negative	4057205874
Undetermined	Undetermined	25	Negative	4057205875
Undetermined	Undetermined	25	Negative	4057205876
Undetermined	Undetermined	25	Negative	4057205877
Undetermined	Undetermined	25	Negative	4057205878
Undetermined	Undetermined	26	Negative	4057205879
Undetermined	Undetermined	25	Negative	4057205880
Undetermined	Undetermined	25	Negative	4057205881
Undetermined	Undetermined	25	Negative	4057205882
Undetermined	Undetermined	26	Negative	4055973929
Undetermined	Undetermined	25	Negative	4055973930
Undetermined	Undetermined	26	Negative	4055973931
Undetermined	Undetermined	25	Negative	4055973932
Undetermined	Undetermined	24	Negative	4055973933
Undetermined	Undetermined	26	Negative	4055973934
Undetermined	Undetermined	26	Negative	4055973928
Undetermined	Undetermined	25	Negative	4055973907
Undetermined	Undetermined	24	Negative	4055973908
Undetermined	Undetermined	24	Negative	4055973909
Undetermined	Undetermined	24	Negative	4055973910
Undetermined	Undetermined	26	Negative	4055973911
Undetermined	Undetermined	25	Negative	4055912320
Undetermined	Undetermined	25	Negative	4055913447
Undetermined	Undetermined	25	Negative	4055913446
Undetermined	Undetermined	25	Negative	4055973917
Undetermined	Undetermined	26	Negative	4055973918
Undetermined	Undetermined	25	Negative	4055973919
Undetermined	Undetermined	23	Negative	4055973920
Undetermined	Undetermined	25	Negative	4055973921
Undetermined	Undetermined	25	Negative	4055973922
Undetermined	Undetermined	26	Negative	4055973923
Undetermined	Undetermined	24	Negative	4055913531
Undetermined	Undetermined	24	Negative	4055913435
Undetermined	Undetermined	26	Negative	4055913434
Undetermined	Undetermined	25	Negative	4055973940
Undetermined	Undetermined	26	Negative	4055973941
Undetermined	Undetermined	25	Negative	4055973942
Undetermined	Undetermined	25	Negative	4055973943
Undetermined	Undetermined	25	Negative	4055973944
Undetermined	Undetermined	25	Negative	4055973945
18	18	25	Positive	4055973946
Undetermined	Undetermined	25	Negative	4055973947
Undetermined	Undetermined	26	Negative	4055913555
Undetermined	Undetermined	25	Negative	4055913411
Undetermined	Undetermined	25	Negative	4055973952
Undetermined	Undetermined	24	Negative	4055973953
Undetermined	Undetermined	24	Negative	4055973954
Undetermined	Undetermined	25	Negative	4055973955
37	36	24	Positive	4055973956
Undetermined	Undetermined	24	Negative	4055973958
Undetermined	Undetermined	25	Negative	4055973959
Undetermined	Undetermined	25	Negative	4055913484
Undetermined	Undetermined	24	Negative	4055913399
Undetermined	Undetermined	26	Negative	4055973964
Undetermined	Undetermined	24	Negative	4055973965
Undetermined	Undetermined	24	Negative	4055973966
Undetermined	Undetermined	25	Negative	4055973967
Undetermined	Undetermined	24	Negative	4055973968
Undetermined	Undetermined	25	Negative	4055973969
Undetermined	Undetermined	24	Negative	4055973970
Undetermined	Undetermined	25	Negative	4055973971
Undetermined	Undetermined	26	Negative	4055913472
Undetermined	Undetermined	23	Negative	4055973957
Undetermined	Undetermined	25	Negative	4055913387
Undetermined	Undetermined	25	Negative	4055973976
Undetermined	Undetermined	25	Negative	4055973977
Undetermined	Undetermined	24	Negative	4055973978
Undetermined	Undetermined	25	Negative	4055973979
Undetermined	Undetermined	24	Negative	4055973980
Undetermined	Undetermined	26	Negative	4055973981
Undetermined	Undetermined	24	Negative	4055973982
Undetermined	Undetermined	24	Negative	4055973935
35	34	25	Positive	4055913543
Undetermined	Undetermined	26	Negative	4055913423
Undetermined	Undetermined	26	Negative	4055913422
Undetermined	Undetermined	23	Negative	4055913460
Undetermined	Undetermined	24	Negative	4055913375
Undetermined	Undetermined	24	Negative	4055912332
Undetermined	Undetermined	25	Negative	4055913459
Undetermined	Undetermined	25	Negative	4055913458
34	33	25	Positive	4055973905
Undetermined	Undetermined	26	Negative	4055973906
Undetermined	Undetermined	25	Negative	4055973897
Undetermined	Undetermined	24	Negative	4055973898
Undetermined	Undetermined	24	Negative	4055973896
Undetermined	Undetermined	26	Negative	4055973899
Undetermined	Undetermined	24	Negative	4055912308
Undetermined	Undetermined	25	Negative	4055973894
Undetermined	Undetermined	26	Negative	4055973895
Undetermined	Undetermined	24	Negative	4055973893
Undetermined	Undetermined	25	Negative	4057201660
Undetermined	Undetermined	25	Negative	4057201755
Undetermined	Undetermined	25	Negative	4057201743
Undetermined	Undetermined	25	Negative	4057203316
Undetermined	Undetermined	25	Negative	4057201719
Undetermined	Undetermined	25	Negative	4057201707
Undetermined	Undetermined	26	Negative	4057201683
Undetermined	Undetermined	25	Negative	4057201671
Undetermined	Undetermined	25	Negative	4057201754
Undetermined	Undetermined	25	Negative	4057167772
Undetermined	Undetermined	25	Negative	4057201695
Undetermined	Undetermined	26	Negative	4057167615
26	27	25	Positive	4057203039
Undetermined	Undetermined	23	Negative	4057252312
Undetermined	Undetermined	26	Negative	4057203099
Undetermined	Undetermined	25	Negative	4057167627
Undetermined	Undetermined	25	Negative	4057167662
Undetermined	Undetermined	25	Negative	4057167674
Undetermined	Undetermined	24	Negative	4057203028
Undetermined	Undetermined	24	Negative	4057203016
Undetermined	Undetermined	25	Negative	4057203004
Undetermined	Undetermined	26	Negative	4057203087
Undetermined	Undetermined	25	Negative	4057203075
Undetermined	Undetermined	25	Negative	4057203063
Undetermined	Undetermined	22	Negative	4057203051
Undetermined	Undetermined	26	Negative	4057167784
Undetermined	Undetermined	25	Negative	4057203027
Undetermined	Undetermined	23	Negative	4057203098
Undetermined	Undetermined	25	Negative	4057203086
Undetermined	Undetermined	26	Negative	4057203015
Undetermined	Undetermined	25	Negative	4057252804
Undetermined	Undetermined	26	Negative	4057252792
Undetermined	Undetermined	23	Negative	4057252780
Undetermined	Undetermined	26	Negative	4057252875
Undetermined	Undetermined	26	Negative	4057252863
Undetermined	Undetermined	25	Negative	4057167796
Undetermined	Undetermined	25	Negative	4057201731
Undetermined	Undetermined	25	Negative	4057167819
Undetermined	Undetermined	26	Negative	4057167831
Undetermined	Undetermined	25	Negative	4057168623
Undetermined	Undetermined	25	Negative	4057168611
Undetermined	Undetermined	25	Negative	4057168599
Undetermined	Undetermined	25	Negative	4057168587
Undetermined	Undetermined	24	Negative	4057168575
Undetermined	Undetermined	26	Negative	4057168564
Undetermined	Undetermined	24	Negative	4057168552
Undetermined	Undetermined	25	Negative	4057168540
Undetermined	Undetermined	22	Negative	4057251940
Undetermined	Undetermined	25	Negative	4057251928
Undetermined	Undetermined	25	Negative	4057167555
Undetermined	Undetermined	26	Negative	4057167567
Undetermined	Undetermined	25	Negative	4057167579
Undetermined	Undetermined	25	Negative	4057167519
Undetermined	Undetermined	25	Negative	4057167531
Undetermined	Undetermined	25	Negative	4057167543
Undetermined	Undetermined	26	Negative	4057167495
Undetermined	Undetermined	25	Negative	4057167507
Undetermined	Undetermined	26	Negative	4057167578
Undetermined	Undetermined	25	Negative	4057167711
Undetermined	Undetermined	25	Negative	4057203292
Undetermined	Undetermined	25	Negative	4057203387
Undetermined	Undetermined	25	Negative	4057167700
Undetermined	Undetermined	25	Negative	4057167688
Undetermined	Undetermined	24	Negative	4057167676
Undetermined	Undetermined	25	Negative	4057167759
Undetermined	Undetermined	25	Negative	4057167771
Undetermined	Undetermined	24	Negative	4057167735
Undetermined	Undetermined	25	Negative	4057167747
Undetermined	Undetermined	24	Negative	4057167591
Undetermined	Undetermined	25	Negative	4057252395
Undetermined	Undetermined	25	Negative	4057252383
Undetermined	Undetermined	25	Negative	4057167604
Undetermined	Undetermined	25	Negative	4057167592
Undetermined	Undetermined	26	Negative	4057167580
Undetermined	Undetermined	26	Negative	4057167639
Undetermined	Undetermined	25	Negative	4057167651
Undetermined	Undetermined	26	Negative	4057167663
Undetermined	Undetermined	25	Negative	4057167675
Undetermined	Undetermined	26	Negative	4057167603
Undetermined	Undetermined	26	Negative	4057167843
Undetermined	Undetermined	25	Negative	4057167855
Undetermined	Undetermined	25	Negative	4057167867
Undetermined	Undetermined	25	Negative	4057201684
Undetermined	Undetermined	25	Negative	4057201672
Undetermined	Undetermined	26	Negative	4057201677
Undetermined	Undetermined	25	Negative	4057201678
Undetermined	Undetermined	25	Negative	4057201679
Undetermined	Undetermined	25	Negative	4057201680
Undetermined	Undetermined	24	Negative	4057201681
Undetermined	Undetermined	26	Negative	4057201682
Undetermined	Undetermined	23	Negative	4057201685
Undetermined	Undetermined	25	Negative	4057201686
Undetermined	Undetermined	25	Negative	4057201687
Undetermined	Undetermined	25	Negative	4057201688
Undetermined	Undetermined	25	Negative	4057201689
Undetermined	Undetermined	25	Negative	4057201690
Undetermined	Undetermined	26	Negative	4057201691
Undetermined	Undetermined	25	Negative	4057201692
Undetermined	Undetermined	25	Negative	4057201693
Undetermined	Undetermined	25	Negative	4057201694
Undetermined	Undetermined	26	Negative	4057201696
Undetermined	Undetermined	25	Negative	4057201697
Undetermined	Undetermined	25	Negative	4057201698
Undetermined	Undetermined	26	Negative	4057201699
Undetermined	Undetermined	26	Negative	4057201700
Undetermined	Undetermined	25	Negative	4057201701
Undetermined	Undetermined	25	Negative	4057201702
Undetermined	Undetermined	24	Negative	4057201703
Undetermined	Undetermined	25	Negative	4057201704
Undetermined	Undetermined	24	Negative	4057201705
Undetermined	Undetermined	25	Negative	4057201706
Undetermined	Undetermined	25	Negative	4057201708
Undetermined	Undetermined	25	Negative	4057201709
Undetermined	Undetermined	25	Negative	4057201710
Undetermined	Undetermined	25	Negative	4057201711
36	36	25	Positive	4057201712
Undetermined	Undetermined	25	Negative	4057201713
Undetermined	Undetermined	25	Negative	4057201714
Undetermined	Undetermined	25	Negative	4057201715
Undetermined	Undetermined	25	Negative	4057201716
Undetermined	Undetermined	26	Negative	4057201717
Undetermined	Undetermined	25	Negative	4057201718
Undetermined	Undetermined	25	Negative	4057201720
Undetermined	Undetermined	25	Negative	4057201721
Undetermined	Undetermined	25	Negative	4057201722
Undetermined	Undetermined	25	Negative	4057201723
Undetermined	Undetermined	26	Negative	4057201724
Undetermined	Undetermined	25	Negative	4057201725
Undetermined	Undetermined	26	Negative	4057201726
Undetermined	Undetermined	22	Negative	4057201727
Undetermined	Undetermined	26	Negative	4057201728
Undetermined	Undetermined	25	Negative	4057201729
Undetermined	Undetermined	25	Negative	4057201730
Undetermined	Undetermined	26	Negative	4057201732
Undetermined	Undetermined	25	Negative	4057201733
Undetermined	Undetermined	25	Negative	4057201734
Undetermined	Undetermined	25	Negative	4057201735
Undetermined	Undetermined	25	Negative	4057201736
Undetermined	Undetermined	26	Negative	4057201737
Undetermined	Undetermined	26	Negative	4057201738
Undetermined	Undetermined	25	Negative	4057201739
Undetermined	Undetermined	24	Negative	4057201740
Undetermined	Undetermined	25	Negative	4057201741
Undetermined	Undetermined	25	Negative	4057201742
Undetermined	Undetermined	25	Negative	4057201744
Undetermined	Undetermined	25	Negative	4057201745
Undetermined	Undetermined	25	Negative	4057201746
Undetermined	Undetermined	26	Negative	4057201747
Undetermined	Undetermined	26	Negative	4057201748
Undetermined	Undetermined	25	Negative	4057201749
Undetermined	Undetermined	27	Negative	4057201750
Undetermined	Undetermined	25	Negative	4057201751
Undetermined	Undetermined	25	Negative	4057201752
Undetermined	Undetermined	25	Negative	4057201753
Undetermined	Undetermined	25	Negative	4057201661
Undetermined	Undetermined	25	Negative	4057201662
Undetermined	Undetermined	24	Negative	4057201663
Undetermined	Undetermined	25	Negative	4057201664
Undetermined	Undetermined	26	Negative	4057201665
Undetermined	Undetermined	25	Negative	4057201666
Undetermined	Undetermined	25	Negative	4057201667
Undetermined	Undetermined	26	Negative	4057201668
Undetermined	Undetermined	25	Negative	4057201669
Undetermined	Undetermined	25	Negative	4057201670
Undetermined	Undetermined	25	Negative	4057201673
Undetermined	Undetermined	25	Negative	4057201674
Undetermined	Undetermined	24	Negative	4057201675
Undetermined	Undetermined	25	Negative	4057201676
Undetermined	Undetermined	24	Negative	4057250477
Undetermined	Undetermined	26	Negative	4057250478
Undetermined	Undetermined	26	Negative	4057250479
Undetermined	Undetermined	25	Negative	4057250480
Undetermined	Undetermined	24	Negative	4057250481
Undetermined	Undetermined	25	Negative	4057250482
Undetermined	Undetermined	25	Negative	4057250483
Undetermined	Undetermined	24	Negative	4057250484
Undetermined	Undetermined	25	Negative	4057250485
Undetermined	Undetermined	25	Negative	4057250486
Undetermined	Undetermined	26	Negative	4057250487
Undetermined	Undetermined	25	Negative	4057250489
Undetermined	Undetermined	24	Negative	4057250490
Undetermined	Undetermined	26	Negative	4057250491
Undetermined	Undetermined	25	Negative	4057250492
Undetermined	Undetermined	26	Negative	4057250493
Undetermined	Undetermined	26	Negative	4057250494
Undetermined	Undetermined	26	Negative	4057250495
Undetermined	Undetermined	25	Negative	4057250496
Undetermined	Undetermined	24	Negative	4057250497
Undetermined	Undetermined	25	Negative	4057250498
Undetermined	Undetermined	22	Negative	4057250499
Undetermined	Undetermined	24	Negative	4057250501
Undetermined	Undetermined	25	Negative	4057250502
Undetermined	Undetermined	25	Negative	4057250503
Undetermined	Undetermined	26	Negative	4057250504
Undetermined	Undetermined	26	Negative	4057250505
Undetermined	Undetermined	22	Negative	4057250506
Undetermined	Undetermined	25	Negative	4057250507
Undetermined	Undetermined	25	Negative	4057250508
Undetermined	Undetermined	25	Negative	4057250509
Undetermined	Undetermined	25	Negative	4057250510
Undetermined	Undetermined	25	Negative	4057250512
Undetermined	Undetermined	25	Negative	4057250513
Undetermined	Undetermined	25	Negative	4057250514
Undetermined	Undetermined	25	Negative	4057250515
Undetermined	Undetermined	25	Negative	4057250516
Undetermined	Undetermined	26	Negative	4057250517
Undetermined	Undetermined	25	Negative	4057250518
Undetermined	Undetermined	25	Negative	4057250520
Undetermined	Undetermined	24	Negative	4057250521
Undetermined	Undetermined	26	Negative	4057250522
Undetermined	Undetermined	25	Negative	4057250524
Undetermined	Undetermined	25	Negative	4057250525
Undetermined	Undetermined	25	Negative	4057250526
Undetermined	Undetermined	25	Negative	4057250527
Undetermined	Undetermined	25	Negative	4057250528
Undetermined	Undetermined	25	Negative	4057250529
Undetermined	Undetermined	25	Negative	4057250530
Undetermined	Undetermined	24	Negative	4057250531
Undetermined	Undetermined	26	Negative	4057250519
Undetermined	Undetermined	25	Negative	4057250532
Undetermined	Undetermined	25	Negative	4057250533
Undetermined	Undetermined	25	Negative	4057250534
Undetermined	Undetermined	25	Negative	4057250536
Undetermined	Undetermined	25	Negative	4057250537
Undetermined	Undetermined	25	Negative	4057250538
Undetermined	Undetermined	26	Negative	4057250539
Undetermined	Undetermined	26	Negative	4057250540
Undetermined	Undetermined	23	Negative	4057250541
Undetermined	Undetermined	25	Negative	4057250542
Undetermined	Undetermined	25	Negative	4057250544
Undetermined	Undetermined	25	Negative	4057250545
Undetermined	Undetermined	25	Negative	4057250546
Undetermined	Undetermined	23	Negative	4057250548
Undetermined	Undetermined	25	Negative	4057250549
Undetermined	Undetermined	26	Negative	4057250550
Undetermined	Undetermined	26	Negative	4057250551
Undetermined	Undetermined	22	Negative	4057250552
Undetermined	Undetermined	26	Negative	4057250553
Undetermined	Undetermined	26	Negative	4057250554
Undetermined	Undetermined	26	Negative	4057250555
Undetermined	Undetermined	25	Negative	4057250556
Undetermined	Undetermined	25	Negative	4057250543
Undetermined	Undetermined	26	Negative	4057250557
Undetermined	Undetermined	26	Negative	4057250558
Undetermined	Undetermined	26	Negative	4057250560
Undetermined	Undetermined	25	Negative	4057250561
Undetermined	Undetermined	25	Negative	4057250562
Undetermined	Undetermined	26	Negative	4057250563
Undetermined	Undetermined	24	Negative	4057250564
Undetermined	Undetermined	25	Negative	4057250565
Undetermined	Undetermined	25	Negative	4057250566
Undetermined	Undetermined	26	Negative	4057250568
Undetermined	Undetermined	24	Negative	4057250569
Undetermined	Undetermined	24	Negative	4057250570
Undetermined	Undetermined	25	Negative	4057250567
Undetermined	Undetermined	24	Negative	4057250329
Undetermined	Undetermined	25	Negative	4057250330
Undetermined	Undetermined	24	Negative	4057250331
Undetermined	Undetermined	24	Negative	4057250332
Undetermined	Undetermined	24	Negative	4057250333
Undetermined	Undetermined	25	Negative	4057250334
Undetermined	Undetermined	24	Negative	4057250335
Undetermined	Undetermined	24	Negative	4057250367
Undetermined	Undetermined	23	Negative	4057250368
Undetermined	Undetermined	24	Negative	4057250369
Undetermined	Undetermined	24	Negative	4057250370
Undetermined	Undetermined	22	Negative	4057250371
Undetermined	Undetermined	25	Negative	4057250372
Undetermined	Undetermined	24	Negative	4057250373
Undetermined	Undetermined	25	Negative	4057250374
Undetermined	Undetermined	25	Negative	4057250375
Undetermined	Undetermined	23	Negative	4057250376
Undetermined	Undetermined	22	Negative	4057250377
Undetermined	Undetermined	24	Negative	4057250378
Undetermined	Undetermined	24	Negative	4057250379
Undetermined	Undetermined	24	Negative	4057250285
Undetermined	Undetermined	23	Negative	4057250286
Undetermined	Undetermined	24	Negative	4057250287
Undetermined	Undetermined	25	Negative	4057250288
Undetermined	Undetermined	23	Negative	4057250309
Undetermined	Undetermined	24	Negative	4057250289
Undetermined	Undetermined	24	Negative	4057250290
Undetermined	Undetermined	25	Negative	4057250291
Undetermined	Undetermined	24	Negative	4057250292
Undetermined	Undetermined	25	Negative	4057250293
Undetermined	Undetermined	24	Negative	4057250294
Undetermined	Undetermined	25	Negative	4057250295
Undetermined	Undetermined	24	Negative	4057250297
Undetermined	Undetermined	22	Negative	4057250298
Undetermined	Undetermined	24	Negative	4057250299
Undetermined	Undetermined	23	Negative	4057250300
Undetermined	Undetermined	24	Negative	4057250301
Undetermined	Undetermined	23	Negative	4057250302
Undetermined	Undetermined	24	Negative	4057250303
Undetermined	Undetermined	24	Negative	4057250304
Undetermined	Undetermined	24	Negative	4057250305
Undetermined	Undetermined	23	Negative	4057250306
Undetermined	Undetermined	24	Negative	4057250307
Undetermined	Undetermined	24	Negative	4057250310
Undetermined	Undetermined	25	Negative	4057250311
Undetermined	Undetermined	25	Negative	4057250312
Undetermined	Undetermined	25	Negative	4057250313
Undetermined	Undetermined	24	Negative	4057250314
Undetermined	Undetermined	24	Negative	4057250315
Undetermined	Undetermined	25	Negative	4057250316
Undetermined	Undetermined	24	Negative	4057250317
Undetermined	Undetermined	24	Negative	4057250318
Undetermined	Undetermined	23	Negative	4057250319
Undetermined	Undetermined	25	Negative	4057250320
Undetermined	Undetermined	24	Negative	4057250321
Undetermined	Undetermined	24	Negative	4057250336
Undetermined	Undetermined	25	Negative	4057250337
Undetermined	Undetermined	25	Negative	4057250338
Undetermined	Undetermined	25	Negative	4057250339
Undetermined	Undetermined	25	Negative	4057250340
Undetermined	Undetermined	24	Negative	4057250341
Undetermined	Undetermined	24	Negative	4057250342
Undetermined	Undetermined	24	Negative	4057250343
Undetermined	Undetermined	24	Negative	4057250344
Undetermined	Undetermined	24	Negative	4057250345
Undetermined	Undetermined	25	Negative	4057250322
Undetermined	Undetermined	23	Negative	4057250323
Undetermined	Undetermined	24	Negative	4057250324
Undetermined	Undetermined	24	Negative	4057250325
Undetermined	Undetermined	24	Negative	4057250326
Undetermined	Undetermined	24	Negative	4057250327
Undetermined	Undetermined	24	Negative	4057250328
Undetermined	Undetermined	24	Negative	4057250346
Undetermined	Undetermined	24	Negative	4057250347
Undetermined	Undetermined	25	Negative	4057250348
Undetermined	Undetermined	23	Negative	4057250349
Undetermined	Undetermined	24	Negative	4057250350
Undetermined	Undetermined	24	Negative	4057250351
Undetermined	Undetermined	24	Negative	4057250352
Undetermined	Undetermined	25	Negative	4057250353
Undetermined	Undetermined	25	Negative	4057250354
Undetermined	Undetermined	24	Negative	4057250355
Undetermined	Undetermined	24	Negative	4057250356
Undetermined	Undetermined	24	Negative	4057250357
Undetermined	Undetermined	24	Negative	4057250358
Undetermined	Undetermined	25	Negative	4057250359
Undetermined	Undetermined	23	Negative	4057250360
Undetermined	Undetermined	24	Negative	4057250361
Undetermined	Undetermined	24	Negative	4057250362
Undetermined	Undetermined	24	Negative	4057250363
Undetermined	Undetermined	25	Negative	4057250364
Undetermined	Undetermined	24	Negative	4057250365
Undetermined	Undetermined	24	Negative	4057250366
Undetermined	Undetermined	25	Negative	4057252769
Undetermined	Undetermined	25	Negative	4057252770
Undetermined	Undetermined	24	Negative	4057252771
Undetermined	Undetermined	24	Negative	4057252772
Undetermined	Undetermined	24	Negative	4057252773
Undetermined	Undetermined	26	Negative	4057252774
Undetermined	Undetermined	25	Negative	4057252775
Undetermined	Undetermined	25	Negative	4057252776
Undetermined	Undetermined	25	Negative	4057252777
Undetermined	Undetermined	24	Negative	4057252778
Undetermined	Undetermined	25	Negative	4057252694
Undetermined	Undetermined	26	Negative	4057252695
Undetermined	Undetermined	24	Negative	4057252697
Undetermined	Undetermined	25	Negative	4057252698
Undetermined	Undetermined	24	Negative	4057252699
Undetermined	Undetermined	23	Negative	4057252700
Undetermined	Undetermined	25	Negative	4057252701
Undetermined	Undetermined	25	Negative	4057252702
Undetermined	Undetermined	24	Negative	4057252703
Undetermined	Undetermined	25	Negative	4057252704
Undetermined	Undetermined	25	Negative	4057252705
Undetermined	Undetermined	24	Negative	4057252706
Undetermined	Undetermined	26	Negative	4057252707
Undetermined	Undetermined	25	Negative	4057252709
Undetermined	Undetermined	24	Negative	4057252710
Undetermined	Undetermined	26	Negative	4057252711
Undetermined	Undetermined	26	Negative	4057252712
Undetermined	Undetermined	24	Negative	4057252713
Undetermined	Undetermined	25	Negative	4057252714
Undetermined	Undetermined	26	Negative	4057252715
Undetermined	Undetermined	24	Negative	4057252716
Undetermined	Undetermined	25	Negative	4057252717
Undetermined	Undetermined	26	Negative	4057252718
Undetermined	Undetermined	25	Negative	4057252719
Undetermined	Undetermined	25	Negative	4057252720
Undetermined	Undetermined	25	Negative	4057252721
Undetermined	Undetermined	25	Negative	4057252722
Undetermined	Undetermined	25	Negative	4057252723
Undetermined	Undetermined	25	Negative	4057252724
Undetermined	Undetermined	25	Negative	4057252725
Undetermined	Undetermined	25	Negative	4057252726
Undetermined	Undetermined	25	Negative	4057252727
Undetermined	Undetermined	25	Negative	4057252728
Undetermined	Undetermined	24	Negative	4057252729
Undetermined	Undetermined	25	Negative	4057252730
Undetermined	Undetermined	25	Negative	4057252731
Undetermined	Undetermined	24	Negative	4057252732
Undetermined	Undetermined	25	Negative	4057252733
Undetermined	Undetermined	24	Negative	4057252734
Undetermined	Undetermined	25	Negative	4057252735
Undetermined	Undetermined	25	Negative	4057252736
Undetermined	Undetermined	24	Negative	4057252737
Undetermined	Undetermined	25	Negative	4057252738
Undetermined	Undetermined	25	Negative	4057252739
Undetermined	Undetermined	24	Negative	4057252740
Undetermined	Undetermined	25	Negative	4057252685
Undetermined	Undetermined	25	Negative	4057252686
Undetermined	Undetermined	25	Negative	4057252687
Undetermined	Undetermined	25	Negative	4057252688
Undetermined	Undetermined	25	Negative	4057252689
Undetermined	Undetermined	25	Negative	4057252690
Undetermined	Undetermined	21	Negative	4057252691
Undetermined	Undetermined	25	Negative	4057252692
Undetermined	Undetermined	24	Negative	4057252693
Undetermined	Undetermined	26	Negative	4057252741
Undetermined	Undetermined	25	Negative	4057252742
Undetermined	Undetermined	26	Negative	4057252744
Undetermined	Undetermined	26	Negative	4057252745
Undetermined	Undetermined	25	Negative	4057252746
Undetermined	Undetermined	26	Negative	4057252747
Undetermined	Undetermined	24	Negative	4057252748
Undetermined	Undetermined	24	Negative	4057252749
Undetermined	Undetermined	25	Negative	4057252750
Undetermined	Undetermined	25	Negative	4057252751
Undetermined	Undetermined	25	Negative	4057252752
Undetermined	Undetermined	25	Negative	4057252753
Undetermined	Undetermined	25	Negative	4057252754
Undetermined	Undetermined	25	Negative	4057252756
Undetermined	Undetermined	24	Negative	4057252757
Undetermined	Undetermined	25	Negative	4057252758
Undetermined	Undetermined	24	Negative	4057252759
Undetermined	Undetermined	24	Negative	4057252760
Undetermined	Undetermined	25	Negative	4057252761
Undetermined	Undetermined	24	Negative	4057252762
Undetermined	Undetermined	25	Negative	4057252763
Undetermined	Undetermined	26	Negative	4057252764
Undetermined	Undetermined	25	Negative	4057252765
Undetermined	Undetermined	25	Negative	4057252766
Undetermined	Undetermined	22	Negative	4057252768
Undetermined	Undetermined	24	Negative	4057168794
Undetermined	Undetermined	25	Negative	4057168793
Undetermined	Undetermined	25	Negative	4057168792
Undetermined	Undetermined	25	Negative	4057168811
Undetermined	Undetermined	25	Negative	4057168810
Undetermined	Undetermined	25	Negative	4057168787
Undetermined	Undetermined	24	Negative	4057168785
Undetermined	Undetermined	25	Negative	4057168784
Undetermined	Undetermined	25	Negative	4057249275
Undetermined	Undetermined	26	Negative	4057168772
Undetermined	Undetermined	25	Negative	4057250212
Undetermined	Undetermined	25	Negative	4057248790
Undetermined	Undetermined	25	Negative	4057203986
Undetermined	Undetermined	25	Negative	4057203987
Undetermined	Undetermined	25	Negative	4057203989
Undetermined	Undetermined	25	Negative	4057203990
Undetermined	Undetermined	25	Negative	4057168783
Undetermined	Undetermined	25	Negative	4057168782
Undetermined	Undetermined	25	Negative	4057203991
Undetermined	Undetermined	26	Negative	4057203992
Undetermined	Undetermined	25	Negative	4057203993
Undetermined	Undetermined	25	Negative	4057203994
Undetermined	Undetermined	25	Negative	4057203995
Undetermined	Undetermined	24	Negative	4057203996
Undetermined	Undetermined	24	Negative	4057203997
Undetermined	Undetermined	25	Negative	4057203998
Undetermined	Undetermined	24	Negative	4057203999
Undetermined	Undetermined	25	Negative	4057204000
Undetermined	Undetermined	26	Negative	4057204001
Undetermined	Undetermined	24	Negative	4057204002
Undetermined	Undetermined	25	Negative	4057204003
Undetermined	Undetermined	25	Negative	4057204004
Undetermined	Undetermined	24	Negative	4057204005
Undetermined	Undetermined	25	Negative	4057204006
Undetermined	Undetermined	24	Negative	4057204007
Undetermined	Undetermined	25	Negative	4057204008
Undetermined	Undetermined	25	Negative	4057204009
Undetermined	Undetermined	25	Negative	4057204010
Undetermined	Undetermined	26	Negative	4057204011
Undetermined	Undetermined	24	Negative	4057204012
Undetermined	Undetermined	25	Negative	4057204013
Undetermined	Undetermined	25	Negative	4057204014
Undetermined	Undetermined	24	Negative	4057204015
Undetermined	Undetermined	24	Negative	4057204016
Undetermined	Undetermined	26	Negative	4057204017
Undetermined	Undetermined	25	Negative	4057204018
Undetermined	Undetermined	25	Negative	4057204019
Undetermined	Undetermined	25	Negative	4057204020
Undetermined	Undetermined	26	Negative	4057204021
Undetermined	Undetermined	25	Negative	4057204022
Undetermined	Undetermined	26	Negative	4057204023
Undetermined	Undetermined	25	Negative	4057204024
Undetermined	Undetermined	24	Negative	4057204025
Undetermined	Undetermined	25	Negative	4057204026
Undetermined	Undetermined	25	Negative	4057204027
Undetermined	Undetermined	25	Negative	4057204028
Undetermined	Undetermined	25	Negative	4057204029
Undetermined	Undetermined	24	Negative	4057204030
Undetermined	Undetermined	25	Negative	4057204031
Undetermined	Undetermined	25	Negative	4057204032
Undetermined	Undetermined	25	Negative	4057204033
Undetermined	Undetermined	25	Negative	4057204034
Undetermined	Undetermined	25	Negative	4057204035
Undetermined	Undetermined	23	Negative	4057204036
Undetermined	Undetermined	25	Negative	4057204039
Undetermined	Undetermined	24	Negative	4057204040
Undetermined	Undetermined	23	Negative	4057204041
Undetermined	Undetermined	24	Negative	4057204042
Undetermined	Undetermined	25	Negative	4057204043
Undetermined	Undetermined	25	Negative	4057204044
Undetermined	Undetermined	24	Negative	4057204045
Undetermined	Undetermined	25	Negative	4057204046
Undetermined	Undetermined	25	Negative	4057204037
Undetermined	Undetermined	22	Negative	4057204038
Undetermined	Undetermined	26	Negative	4057204047
Undetermined	Undetermined	24	Negative	4057204048
Undetermined	Undetermined	25	Negative	4057204049
Undetermined	Undetermined	24	Negative	4057204050
Undetermined	Undetermined	25	Negative	4057204051
Undetermined	Undetermined	25	Negative	4057204052
Undetermined	Undetermined	25	Negative	4057204053
Undetermined	Undetermined	26	Negative	4057204054
Undetermined	Undetermined	25	Negative	4057204055
Undetermined	Undetermined	25	Negative	4057204056
Undetermined	Undetermined	26	Negative	4057204057
Undetermined	Undetermined	24	Negative	4057204058
Undetermined	Undetermined	24	Negative	4057168798
Undetermined	Undetermined	25	Negative	4057168797
Undetermined	Undetermined	24	Negative	4057168796
Undetermined	Undetermined	24	Negative	4057168781
Undetermined	Undetermined	24	Negative	4057168780
Undetermined	Undetermined	24	Negative	4057168795
Undetermined	Undetermined	25	Negative	4057251920
Undetermined	Undetermined	26	Negative	4057251917
Undetermined	Undetermined	24	Negative	4057251918
Undetermined	Undetermined	25	Negative	4057251919
Undetermined	Undetermined	25	Negative	4057251921
Undetermined	Undetermined	25	Negative	4057251922
Undetermined	Undetermined	24	Negative	4057251923
Undetermined	Undetermined	25	Negative	4057251924
Undetermined	Undetermined	25	Negative	4057251925
Undetermined	Undetermined	25	Negative	4057251926
Undetermined	Undetermined	25	Negative	4057251927
Undetermined	Undetermined	26	Negative	4057251929
Undetermined	Undetermined	24	Negative	4057251930
35	36	23	Positive	4057251931
18	19	25	Positive	4057251932
Undetermined	Undetermined	25	Negative	4057251933
Undetermined	Undetermined	26	Negative	4057251934
Undetermined	Undetermined	25	Negative	4057251935
31	30	24	Positive	4057251936
Undetermined	Undetermined	25	Negative	4057251937
Undetermined	Undetermined	26	Negative	4057251938
Undetermined	Undetermined	26	Negative	4057250696
Undetermined	Undetermined	26	Negative	4057251942
Undetermined	Undetermined	27	Negative	4057251941
Undetermined	Undetermined	25	Negative	4057251943
Undetermined	Undetermined	26	Negative	4057251944
Undetermined	Undetermined	25	Negative	4057251945
Undetermined	Undetermined	26	Negative	4057251946
38	36	25	Positive	4057251947
Undetermined	Undetermined	25	Negative	4057251948
Undetermined	Undetermined	25	Negative	4057251949
Undetermined	Undetermined	25	Negative	4057251950
Undetermined	Undetermined	26	Negative	4057251952
Undetermined	Undetermined	25	Negative	4057251953
Undetermined	Undetermined	25	Negative	4057251954
Undetermined	Undetermined	26	Negative	4057251955
Undetermined	Undetermined	25	Negative	4057251956
Undetermined	Undetermined	25	Negative	4057251957
Undetermined	Undetermined	24	Negative	4057251958
Undetermined	Undetermined	24	Negative	4057251959
Undetermined	Undetermined	25	Negative	4057251960
Undetermined	Undetermined	25	Negative	4057251961
Undetermined	Undetermined	24	Negative	4057251962
Undetermined	Undetermined	25	Negative	4057251966
Undetermined	Undetermined	25	Negative	4057251963
Undetermined	Undetermined	25	Negative	4057251964
Undetermined	Undetermined	25	Negative	4057251965
Undetermined	Undetermined	25	Negative	4057251967
Undetermined	Undetermined	25	Negative	4057251968
Undetermined	Undetermined	24	Negative	4057251969
Undetermined	Undetermined	26	Negative	4057251970
Undetermined	Undetermined	25	Negative	4057251971
Undetermined	Undetermined	26	Negative	4057251972
Undetermined	Undetermined	26	Negative	4057251974
Undetermined	Undetermined	25	Negative	4057251975
Undetermined	Undetermined	25	Negative	4057251976
Undetermined	Undetermined	25	Negative	4057251977
Undetermined	Undetermined	25	Negative	4057251978
Undetermined	Undetermined	25	Negative	4057251979
Undetermined	Undetermined	25	Negative	4057251980
Undetermined	Undetermined	26	Negative	4057251981
Undetermined	Undetermined	26	Negative	4057251982
Undetermined	Undetermined	26	Negative	4057251983
Undetermined	Undetermined	25	Negative	4057251984
Undetermined	Undetermined	26	Negative	4057251986
Undetermined	Undetermined	25	Negative	4057251985
Undetermined	Undetermined	25	Negative	4057251987
Undetermined	Undetermined	26	Negative	4057251988
Undetermined	Undetermined	25	Negative	4057251989
Undetermined	Undetermined	25	Negative	4057251990
Undetermined	Undetermined	25	Negative	4057251991
Undetermined	Undetermined	25	Negative	4057251992
Undetermined	Undetermined	25	Negative	4057251993
Undetermined	Undetermined	25	Negative	4057251994
36	35	26	Positive	4057251995
14	14	24	Positive	4057251996
Undetermined	Undetermined	25	Negative	4057251997
Undetermined	Undetermined	25	Negative	4057251998
Undetermined	Undetermined	24	Negative	4057251999
Undetermined	Undetermined	25	Negative	4057252000
Undetermined	Undetermined	25	Negative	4057252001
Undetermined	Undetermined	25	Negative	4057252002
Undetermined	Undetermined	24	Negative	4057252003
Undetermined	Undetermined	25	Negative	4057252004
Undetermined	Undetermined	25	Negative	4057252005
Undetermined	Undetermined	24	Negative	4057252006
Undetermined	Undetermined	25	Negative	4057252009
Undetermined	Undetermined	25	Negative	4057252007
Undetermined	Undetermined	25	Negative	4057252008
Undetermined	Undetermined	26	Negative	4057251434
Undetermined	Undetermined	25	Negative	4057252011
Undetermined	Undetermined	24	Negative	4057252877
Undetermined	Undetermined	25	Negative	4057252878
Undetermined	Undetermined	25	Negative	4057252879
Undetermined	Undetermined	25	Negative	4057252880
Undetermined	Undetermined	24	Negative	4057252881
Undetermined	Undetermined	25	Negative	4057252882
Undetermined	Undetermined	25	Negative	4057251395
Undetermined	Undetermined	25	Negative	4057251376
Undetermined	Undetermined	25	Negative	4057252885
Undetermined	Undetermined	25	Negative	4057252886
Undetermined	Undetermined	24	Negative	4057252889
Undetermined	Undetermined	24	Negative	4057252890
Undetermined	Undetermined	26	Negative	4057252891
Undetermined	Undetermined	25	Negative	4057252892
Undetermined	Undetermined	25	Negative	4057252893
Undetermined	Undetermined	26	Negative	4057252894
Undetermined	Undetermined	25	Negative	4057251388
Undetermined	Undetermined	25	Negative	4057252896
Undetermined	Undetermined	25	Negative	4057252897
Undetermined	Undetermined	25	Negative	4057252898
Undetermined	Undetermined	25	Negative	4057252901
Undetermined	Undetermined	25	Negative	4057252902
Undetermined	Undetermined	26	Negative	4057252903
Undetermined	Undetermined	25	Negative	4057252904
Undetermined	Undetermined	25	Negative	4057252905
Undetermined	Undetermined	26	Negative	4057252906
Undetermined	Undetermined	25	Negative	4057252907
Undetermined	Undetermined	25	Negative	4057252908
Undetermined	Undetermined	25	Negative	4057252909
Undetermined	Undetermined	24	Negative	4057252910
Undetermined	Undetermined	25	Negative	4057252912
Undetermined	Undetermined	25	Negative	4057252913
Undetermined	Undetermined	25	Negative	4057252914
Undetermined	Undetermined	25	Negative	4057252915
Undetermined	Undetermined	25	Negative	4057252916
Undetermined	Undetermined	25	Negative	4057252917
Undetermined	Undetermined	25	Negative	4057252918
Undetermined	Undetermined	25	Negative	4057252919
Undetermined	Undetermined	25	Negative	4057252920
Undetermined	Undetermined	24	Negative	4057252921
Undetermined	Undetermined	26	Negative	4057252922
Undetermined	Undetermined	24	Negative	4057252924
Undetermined	Undetermined	24	Negative	4057252925
Undetermined	Undetermined	25	Negative	4057252926
Undetermined	Undetermined	25	Negative	4057252927
Undetermined	Undetermined	24	Negative	4057252928
Undetermined	Undetermined	25	Negative	4057252929
Undetermined	Undetermined	25	Negative	4057252930
[truncated: 1,193 more rows]

## Sheet: FIG 2E DATA UNPOOLED
UNPOOLED DATA FOR FIGURE 2E
Ct N1	Ct N2	Ct RP	Requisition: Reported Sample Result	Sample Barcode	Requisition: Test Name	Requisition: Surveillance or symptomatic specimen?	Sample: Created Date	Requisition: Organization
Undetermined	Undetermined	28	Negative	4055975560	UCSC Multiplex SARS-CoV-2 qPCR Assay	Symptomatic	2021-02-24	Santa Cruz County Jail
Undetermined	Undetermined	27	Negative	5003364213	UCSC Multiplex SARS-CoV-2 qPCR Assay	Symptomatic	2021-02-24	Salud Para La Gente
Undetermined	Undetermined	25	Negative	4057060143	UCSC Multiplex SARS-CoV-2 qPCR Assay	Symptomatic	2021-02-24	Santa Cruz County Jail
Undetermined	Undetermined	24	Negative	4057037747	UCSC Multiplex SARS-CoV-2 qPCR Assay	Symptomatic	2021-02-24	Salud Para La Gente
Undetermined	Undetermined	26	Negative	5003162264	UCSC Multiplex SARS-CoV-2 qPCR Assay	Symptomatic	2021-02-24	Salud Para La Gente
Undetermined	Undetermined	27	Negative	5003364241	UCSC Multiplex SARS-CoV-2 qPCR Assay	Symptomatic	2021-02-24	Salud Para La Gente
Undetermined	Undetermined	26	Negative	5003162262	UCSC Multiplex SARS-CoV-2 qPCR Assay	Symptomatic	2021-02-24	Salud Para La Gente
Undetermined	Undetermined	26	Negative	4057035200	UCSC Multiplex SARS-CoV-2 qPCR Assay	Symptomatic	2021-02-24	Santa Cruz Community Health
Undetermined	Undetermined	23	Negative	5003059856	UCSC Multiplex SARS-CoV-2 qPCR Assay	Symptomatic	2021-02-24	Salud Para La Gente
Undetermined	Undetermined	27	Negative	4057037748	UCSC Multiplex SARS-CoV-2 qPCR Assay	Symptomatic	2021-02-24	Salud Para La Gente
Undetermined	Undetermined	25	Negative	4057037742	UCSC Multiplex SARS-CoV-2 qPCR Assay	Symptomatic	2021-02-24	Salud Para La Gente
Undetermined	Undetermined	25	Negative	4057037749	UCSC Multiplex SARS-CoV-2 qPCR Assay	Symptomatic	2021-02-24	Salud Para La Gente
Undetermined	Undetermined	28	Negative	5003162261	UCSC Multiplex SARS-CoV-2 qPCR Assay	Symptomatic	2021-02-24	Salud Para La Gente
Undetermined	Undetermined	26	Negative	5003364240	UCSC Multiplex SARS-CoV-2 qPCR Assay	Symptomatic	2021-02-24	Salud Para La Gente
Undetermined	Undetermined	25	Negative	5003364226	UCSC Multiplex SARS-CoV-2 qPCR Assay	Symptomatic	2021-02-24	Salud Para La Gente
Undetermined	Undetermined	25	Negative	4055973300	UCSC Multiplex SARS-CoV-2 qPCR Assay	Symptomatic	2021-02-24	Cowell Student Health Center
Undetermined	Undetermined	26	Negative	4055973306	UCSC Multiplex SARS-CoV-2 qPCR Assay	Symptomatic	2021-02-24	Cowell Student Health Center
Undetermined	Undetermined	26	Negative	4057037648	UCSC Multiplex SARS-CoV-2 qPCR Assay	Symptomatic	2021-02-24	Santa Cruz Community Health
Undetermined	Undetermined	25	Negative	4055973249	UCSC Multiplex SARS-CoV-2 qPCR Assay	Symptomatic	2021-02-24	Cowell Student Health Center
Undetermined	Undetermined	25	Negative	4055973276	UCSC Multiplex SARS-CoV-2 qPCR Assay	Surveillance	2021-02-24	Cowell Student Health Center
Undetermined	Undetermined	24	Negative	5003059852	UCSC Multiplex SARS-CoV-2 qPCR Assay	Symptomatic	2021-02-24	Salud Para La Gente
Undetermined	Undetermined	26	Negative	5003364238	UCSC Multiplex SARS-CoV-2 qPCR Assay	Symptomatic	2021-02-24	Salud Para La Gente
Undetermined	Undetermined	28	Negative	5003059851	UCSC Multiplex SARS-CoV-2 qPCR Assay	Symptomatic	2021-02-24	Salud Para La Gente
25	25	24	Positive	5003059857	UCSC Multiplex SARS-CoV-2 qPCR Assay	Symptomatic	2021-02-24	Salud Para La Gente
Undetermined	Undetermined	26	Negative	5003059850	UCSC Multiplex SARS-CoV-2 qPCR Assay	Symptomatic	2021-02-24	Salud Para La Gente
Undetermined	Undetermined	27	Negative	5003059854	UCSC Multiplex SARS-CoV-2 qPCR Assay	Symptomatic	2021-02-24	Salud Para La Gente
Undetermined	Undetermined	28	Negative	4057035209	UCSC Multiplex SARS-CoV-2 qPCR Assay	Symptomatic	2021-02-24	Santa Cruz Community Health
Undetermined	Undetermined	23	Negative	5003162263	UCSC Multiplex SARS-CoV-2 qPCR Assay	Symptomatic	2021-02-24	Salud Para La Gente
Undetermined	Undetermined	25	Negative	5003162260	UCSC Multiplex SARS-CoV-2 qPCR Assay	Symptomatic	2021-02-24	Salud Para La Gente
Undetermined	Undetermined	25	Negative	4057058387	UCSC Multiplex SARS-CoV-2 qPCR Assay	Symptomatic	2021-02-24	Santa Cruz Community Health
Undetermined	Undetermined	26	Negative	4057037737	UCSC Multiplex SARS-CoV-2 qPCR Assay	Symptomatic	2021-02-24	Salud Para La Gente
Undetermined	Undetermined	25	Negative	4056990515	UCSC Multiplex SARS-CoV-2 qPCR Assay	Symptomatic	2021-02-24	Santa Cruz Community Health
Undetermined	Undetermined	25	Negative	5003373914	UCSC Multiplex SARS-CoV-2 qPCR Assay	Symptomatic	2021-02-24	Santa Cruz County Jail
Undetermined	Undetermined	26	Negative	4057037631	UCSC Multiplex SARS-CoV-2 qPCR Assay	Symptomatic	2021-02-24	Santa Cruz Community Health
Undetermined	Undetermined	23	Negative	5003373905	UCSC Multiplex SARS-CoV-2 qPCR Assay	Symptomatic	2021-02-24	Santa Cruz County Jail
Undetermined	Undetermined	24	Negative	4057037743	UCSC Multiplex SARS-CoV-2 qPCR Assay	Symptomatic	2021-02-24	Salud Para La Gente
Undetermined	Undetermined	24	Negative	4056990534	UCSC Multiplex SARS-CoV-2 qPCR Assay	Symptomatic	2021-02-24	Santa Cruz Community Health
Undetermined	Undetermined	27	Negative	5003059855	UCSC Multiplex SARS-CoV-2 qPCR Assay	Symptomatic	2021-02-24	Salud Para La Gente
Undetermined	Undetermined	28	Negative	4057037649	UCSC Multiplex SARS-CoV-2 qPCR Assay	Symptomatic	2021-02-24	Santa Cruz Community Health
Undetermined	Undetermined	27	Negative	4057037740	UCSC Multiplex SARS-CoV-2 qPCR Assay	Symptomatic	2021-02-24	Salud Para La Gente
Undetermined	Undetermined	28	Negative	4057037640	UCSC Multiplex SARS-CoV-2 qPCR Assay	Symptomatic	2021-02-24	Santa Cruz Community Health
Undetermined	Undetermined	25	Negative	4055973225	UCSC Multiplex SARS-CoV-2 qPCR Assay	Surveillance	2021-02-24	Cowell Student Health Center
Undetermined	Undetermined	24	Negative	4056990520	UCSC Multiplex SARS-CoV-2 qPCR Assay	Symptomatic	2021-02-24	Santa Cruz Community Health
Undetermined	Undetermined	27	Negative	4055973305	UCSC Multiplex SARS-CoV-2 qPCR Assay	Surveillance	2021-02-24	Cowell Student Health Center
Undetermined	Undetermined	26	Negative	4057037583	UCSC Multiplex SARS-CoV-2 qPCR Assay	Symptomatic	2021-02-24	Santa Cruz Community Health
17	18	22	Positive	4057037738	UCSC Multiplex SARS-CoV-2 qPCR Assay	Symptomatic	2021-02-24	Salud Para La Gente
Undetermined	Undetermined	26	Negative	4057037591	UCSC Multiplex SARS-CoV-2 qPCR Assay	Symptomatic	2021-02-24	Santa Cruz Community Health
Undetermined	Undetermined	25	Negative	4057037744	UCSC Multiplex SARS-CoV-2 qPCR Assay	Symptomatic	2021-02-24	Salud Para La Gente
Undetermined	Undetermined	25	Negative	4057037626	UCSC Multiplex SARS-CoV-2 qPCR Assay	Symptomatic	2021-02-24	Santa Cruz Community Health
Undetermined	Undetermined	25	Negative	4057037739	UCSC Multiplex SARS-CoV-2 qPCR Assay	Symptomatic	2021-02-24	Salud Para La Gente
Undetermined	Undetermined	23	Negative	4057037602	UCSC Multiplex SARS-CoV-2 qPCR Assay	Symptomatic	2021-02-24	Santa Cruz Community Health
27	26	26	Positive	5003059849	UCSC Multiplex SARS-CoV-2 qPCR Assay	Symptomatic	2021-02-24	Salud Para La Gente
Undetermined	Undetermined	26	Negative	4057037606	UCSC Multiplex SARS-CoV-2 qPCR Assay	Symptomatic	2021-02-24	Santa Cruz Community Health
Undetermined	Undetermined	26	Negative	4057035215	UCSC Multiplex SARS-CoV-2 qPCR Assay	Symptomatic	2021-02-24	Santa Cruz Community Health
Undetermined	Undetermined	25	Negative	4057035211	UCSC Multiplex SARS-CoV-2 qPCR Assay	Symptomatic	2021-02-24	Santa Cruz Community Health
Undetermined	Undetermined	25	Negative	5003059848	UCSC Multiplex SARS-CoV-2 qPCR Assay	Symptomatic	2021-02-24	Salud Para La Gente
Undetermined	Undetermined	26	Negative	4057037580	UCSC Multiplex SARS-CoV-2 qPCR Assay	Symptomatic	2021-02-24	Santa Cruz Community Health
Undetermined	Undetermined	26	Negative	5003162256	UCSC Multiplex SARS-CoV-2 qPCR Assay	Symptomatic	2021-02-24	Salud Para La Gente
Undetermined	Undetermined	27	Negative	4057037587	UCSC Multiplex SARS-CoV-2 qPCR Assay	Symptomatic	2021-02-24	Santa Cruz Community Health
Undetermined	Undetermined	25	Negative	5003162257	UCSC Multiplex SARS-CoV-2 qPCR Assay	Symptomatic	2021-02-24	Salud Para La Gente
Undetermined	Undetermined	27	Negative	4057037643	UCSC Multiplex SARS-CoV-2 qPCR Assay	Symptomatic	2021-02-24	Santa Cruz Community Health
Undetermined	Undetermined	27	Negative	4057035198	UCSC Multiplex SARS-CoV-2 qPCR Assay	Symptomatic	2021-02-24	Santa Cruz Community Health
Undetermined	Undetermined	26	Negative	4057037655	UCSC Multiplex SARS-CoV-2 qPCR Assay	Symptomatic	2021-02-24	Santa Cruz Community Health
Undetermined	Undetermined	25	Negative	4057037746	UCSC Multiplex SARS-CoV-2 qPCR Assay	Symptomatic	2021-02-24	Salud Para La Gente
Undetermined	Undetermined	27	Negative	4057037584	UCSC Multiplex SARS-CoV-2 qPCR Assay	Symptomatic	2021-02-24	Santa Cruz Community Health
Undetermined	Undetermined	26	Negative	4056990490	UCSC Multiplex SARS-CoV-2 qPCR Assay	Symptomatic	2021-02-24	Santa Cruz Community Health
Undetermined	Undetermined	23	Negative	4056990513	UCSC Multiplex SARS-CoV-2 qPCR Assay	Symptomatic	2021-02-24	Santa Cruz Community Health
Undetermined	Undetermined	28	Negative	4057035172	UCSC Multiplex SARS-CoV-2 qPCR Assay	Symptomatic	2021-02-24	Santa Cruz Community Health
Undetermined	Undetermined	26	Negative	5003162258	UCSC Multiplex SARS-CoV-2 qPCR Assay	Symptomatic	2021-02-24	Salud Para La Gente
Undetermined	Undetermined	23	Negative	5003162259	UCSC Multiplex SARS-CoV-2 qPCR Assay	Symptomatic	2021-02-24	Salud Para La Gente
Undetermined	Undetermined	26	Negative	5003162255	UCSC Multiplex SARS-CoV-2 qPCR Assay	Symptomatic	2021-02-24	Salud Para La Gente
Undetermined	Undetermined	25	Negative	5003373901	UCSC Multiplex SARS-CoV-2 qPCR Assay	Symptomatic	2021-02-24	Santa Cruz County Jail
Undetermined	Undetermined	26	Negative	5003373855	UCSC Multiplex SARS-CoV-2 qPCR Assay	Symptomatic	2021-02-24	Santa Cruz County Jail
Undetermined	Undetermined	28	Negative	5003373915	UCSC Multiplex SARS-CoV-2 qPCR Assay	Symptomatic	2021-02-24	Santa Cruz County Jail
Undetermined	Undetermined	24	Negative	4057037745	UCSC Multiplex SARS-CoV-2 qPCR Assay	Symptomatic	2021-02-24	Salud Para La Gente
Undetermined	Undetermined	27	Negative	5003059853	UCSC Multiplex SARS-CoV-2 qPCR Assay	Symptomatic	2021-02-24	Salud Para La Gente
Undetermined	Undetermined	25	Negative	4057037741	UCSC Multiplex SARS-CoV-2 qPCR Assay	Symptomatic	2021-02-24	Salud Para La Gente
Undetermined	Undetermined	22	Negative	5003373927	UCSC Multiplex SARS-CoV-2 qPCR Assay	Symptomatic	2021-02-24	Santa Cruz County Jail
Undetermined	Undetermined	24	Negative	5003374511	UCSC Multiplex SARS-CoV-2 qPCR Assay	Symptomatic	2021-02-24	Santa Cruz County Jail
Undetermined	Undetermined	23	Negative	4055974939	UCSC Multiplex SARS-CoV-2 qPCR Assay	Symptomatic	2021-02-24	Encompass
Undetermined	Undetermined	26	Negative	5003223088	UCSC Multiplex SARS-CoV-2 qPCR Assay	Symptomatic	2021-02-24	Santa Cruz County Jail
Undetermined	Undetermined	23	Negative	4055974878	UCSC Multiplex SARS-CoV-2 qPCR Assay	Symptomatic	2021-02-24	Encompass
Undetermined	Undetermined	22	Negative	4055974890	UCSC Multiplex SARS-CoV-2 qPCR Assay	Symptomatic	2021-02-24	Encompass
Undetermined	Undetermined	25	Negative	4057059222	UCSC Multiplex SARS-CoV-2 qPCR Assay	Symptomatic	2021-02-24	Santa Cruz Community Health
Undetermined	Undetermined	28	Negative	5003223043	UCSC Multiplex SARS-CoV-2 qPCR Assay	Symptomatic	2021-02-24	Santa Cruz County Jail
Undetermined	Undetermined	24	Negative	4057035201	UCSC Multiplex SARS-CoV-2 qPCR Assay	Symptomatic	2021-02-24	Santa Cruz Community Health
Undetermined	Undetermined	25	Negative	4056989794	UCSC Multiplex SARS-CoV-2 qPCR Assay	Symptomatic	2021-02-24	Santa Cruz County Jail
Undetermined	Undetermined	27	Negative	4057035228	UCSC Multiplex SARS-CoV-2 qPCR Assay	Symptomatic	2021-02-24	Santa Cruz Community Health
Undetermined	Undetermined	24	Negative	4056989797	UCSC Multiplex SARS-CoV-2 qPCR Assay	Symptomatic	2021-02-24	Santa Cruz County Jail
Undetermined	Undetermined	22	Negative	4057035220	UCSC Multiplex SARS-CoV-2 qPCR Assay	Symptomatic	2021-02-24	Santa Cruz Community Health
Undetermined	Undetermined	27	Negative	4056989803	UCSC Multiplex SARS-CoV-2 qPCR Assay	Symptomatic	2021-02-24	Santa Cruz County Jail
Undetermined	Undetermined	22	Negative	4057059223	UCSC Multiplex SARS-CoV-2 qPCR Assay	Symptomatic	2021-02-24	Santa Cruz Community Health
Undetermined	Undetermined	23	Negative	4057061041	UCSC Multiplex SARS-CoV-2 qPCR Assay	Symptomatic	2021-02-24	Santa Cruz County Jail
Undetermined	Undetermined	25	Negative	4057035190	UCSC Multiplex SARS-CoV-2 qPCR Assay	Symptomatic	2021-02-24	Santa Cruz Community Health
Undetermined	Undetermined	29	Negative	5003165803	UCSC Multiplex SARS-CoV-2 qPCR Assay	Symptomatic	2021-02-24	Santa Cruz County Jail
Undetermined	Undetermined	24	Negative	4057035205	UCSC Multiplex SARS-CoV-2 qPCR Assay	Symptomatic	2021-02-24	Santa Cruz Community Health
Undetermined	Undetermined	22	Negative	5003165804	UCSC Multiplex SARS-CoV-2 qPCR Assay	Symptomatic	2021-02-24	Santa Cruz County Jail
Undetermined	Undetermined	27	Negative	4057035184	UCSC Multiplex SARS-CoV-2 qPCR Assay	Symptomatic	2021-02-24	Santa Cruz Community Health
Undetermined	Undetermined	22	Negative	5003165806	UCSC Multiplex SARS-CoV-2 qPCR Assay	Symptomatic	2021-02-24	Santa Cruz County Jail
Undetermined	Undetermined	22	Negative	4057035212	UCSC Multiplex SARS-CoV-2 qPCR Assay	Symptomatic	2021-02-24	Santa Cruz Community Health
Undetermined	Undetermined	25	Negative	4057059221	UCSC Multiplex SARS-CoV-2 qPCR Assay	Symptomatic	2021-02-24	Santa Cruz Community Health
Undetermined	Undetermined	24	Negative	4057035208	UCSC Multiplex SARS-CoV-2 qPCR Assay	Symptomatic	2021-02-24	Santa Cruz Community Health
Undetermined	Undetermined	27	Negative	4057035181	UCSC Multiplex SARS-CoV-2 qPCR Assay	Symptomatic	2021-02-24	Santa Cruz Community Health
Undetermined	Undetermined	30	Negative	4057035216	UCSC Multiplex SARS-CoV-2 qPCR Assay	Symptomatic	2021-02-24	Santa Cruz Community Health
Undetermined	Undetermined	26	Negative	5003223094	UCSC Multiplex SARS-CoV-2 qPCR Assay	Symptomatic	2021-02-24	Santa Cruz County Jail
Undetermined	Undetermined	25	Negative	4057035178	UCSC Multiplex SARS-CoV-2 qPCR Assay	Symptomatic	2021-02-24	Santa Cruz Community Health
Undetermined	Undetermined	26	Negative	4057059242	UCSC Multiplex SARS-CoV-2 qPCR Assay	Symptomatic	2021-02-24	Santa Cruz Community Health
20	16	24	Positive	4057059225	UCSC Multiplex SARS-CoV-2 qPCR Assay	Symptomatic	2021-02-24	Santa Cruz Community Health
Undetermined	Undetermined	32	Negative	4057035186	UCSC Multiplex SARS-CoV-2 qPCR Assay	Symptomatic	2021-02-24	Santa Cruz Community Health
Undetermined	Undetermined	23	Negative	4057035225	UCSC Multiplex SARS-CoV-2 qPCR Assay	Symptomatic	2021-02-24	Santa Cruz Community Health
Undetermined	Undetermined	26	Negative	4057035185	UCSC Multiplex SARS-CoV-2 qPCR Assay	Symptomatic	2021-02-24	Santa Cruz Community Health
Undetermined	Undetermined	26	Negative	4057035193	UCSC Multiplex SARS-CoV-2 qPCR Assay	Symptomatic	2021-02-24	Santa Cruz Community Health
Undetermined	Undetermined	29	Negative	4057035204	UCSC Multiplex SARS-CoV-2 qPCR Assay	Symptomatic	2021-02-24	Santa Cruz Community Health
Undetermined	Undetermined	23	Negative	4057035176	UCSC Multiplex SARS-CoV-2 qPCR Assay	Symptomatic	2021-02-24	Santa Cruz Community Health
Undetermined	Undetermined	23	Negative	4057059241	UCSC Multiplex SARS-CoV-2 qPCR Assay	Symptomatic	2021-02-24	Santa Cruz Community Health
Undetermined	Undetermined	20	Negative	4057059248	UCSC Multiplex SARS-CoV-2 qPCR Assay	Symptomatic	2021-02-24	Santa Cruz Community Health
Undetermined	Undetermined	24	Negative	4057035187	UCSC Multiplex SARS-CoV-2 qPCR Assay	Symptomatic	2021-02-24	Santa Cruz Community Health
Undetermined	Undetermined	25	Negative	4057035179	UCSC Multiplex SARS-CoV-2 qPCR Assay	Symptomatic	2021-02-24	Santa Cruz Community Health
Undetermined	Undetermined	24	Negative	4057035223	UCSC Multiplex SARS-CoV-2 qPCR Assay	Symptomatic	2021-02-24	Santa Cruz Community Health
Undetermined	Undetermined	28	Negative	4057059238	UCSC Multiplex SARS-CoV-2 qPCR Assay	Symptomatic	2021-02-24	Santa Cruz Community Health
Undetermined	Undetermined	24	Negative	4057035197	UCSC Multiplex SARS-CoV-2 qPCR Assay	Symptomatic	2021-02-24	Santa Cruz Community Health
Undetermined	Undetermined	23	Negative	4057060751	UCSC Multiplex SARS-CoV-2 qPCR Assay	Symptomatic	2021-02-24	Santa Cruz Community Health
Undetermined	Undetermined	22	Negative	4057059240	UCSC Multiplex SARS-CoV-2 qPCR Assay	Symptomatic	2021-02-24	Santa Cruz Community Health
Undetermined	Undetermined	24	Negative	4057035191	UCSC Multiplex SARS-CoV-2 qPCR Assay	Symptomatic	2021-02-24	Santa Cruz Community Health
Undetermined	Undetermined	26	Negative	4055907938	UCSC Multiplex SARS-CoV-2 qPCR Assay	Symptomatic	2021-02-24	Santa Cruz County Jail
Undetermined	Undetermined	25	Negative	4055973402	UCSC Multiplex SARS-CoV-2 qPCR Assay	Symptomatic	2021-02-24	Encompass
Undetermined	Undetermined	24	Negative	4056989802	UCSC Multiplex SARS-CoV-2 qPCR Assay	Symptomatic	2021-02-24	Santa Cruz County Jail
Undetermined	Undetermined	27	Negative	4057035202	UCSC Multiplex SARS-CoV-2 qPCR Assay	Symptomatic	2021-02-24	Santa Cruz Community Health
Undetermined	Undetermined	24	Negative	4056989801	UCSC Multiplex SARS-CoV-2 qPCR Assay	Symptomatic	2021-02-24	Santa Cruz County Jail
Undetermined	Undetermined	26	Negative	4056989791	UCSC Multiplex SARS-CoV-2 qPCR Assay	Symptomatic	2021-02-24	Santa Cruz County Jail
Undetermined	Undetermined	26	Negative	4056989800	UCSC Multiplex SARS-CoV-2 qPCR Assay	Symptomatic	2021-02-24	Santa Cruz County Jail
Undetermined	Undetermined	24	Negative	4057035229	UCSC Multiplex SARS-CoV-2 qPCR Assay	Symptomatic	2021-02-24	Santa Cruz Community Health
Undetermined	Undetermined	23	Negative	4055907951	UCSC Multiplex SARS-CoV-2 qPCR Assay	Symptomatic	2021-02-24	Santa Cruz County Jail
Undetermined	Undetermined	23	Negative	5003165816	UCSC Multiplex SARS-CoV-2 qPCR Assay	Symptomatic	2021-02-24	Santa Cruz County Jail
Undetermined	Undetermined	30	Negative	4057035183	UCSC Multiplex SARS-CoV-2 qPCR Assay	Symptomatic	2021-02-24	Santa Cruz Community Health
Undetermined	Undetermined	26	Negative	4056989792	UCSC Multiplex SARS-CoV-2 qPCR Assay	Symptomatic	2021-02-24	Santa Cruz County Jail
Undetermined	Undetermined	25	Negative	4056989799	UCSC Multiplex SARS-CoV-2 qPCR Assay	Symptomatic	2021-02-24	Santa Cruz County Jail
Undetermined	Undetermined	26	Negative	4056989790	UCSC Multiplex SARS-CoV-2 qPCR Assay	Symptomatic	2021-02-24	Santa Cruz County Jail
Undetermined	Undetermined	29	Negative	5003373923	UCSC Multiplex SARS-CoV-2 qPCR Assay	Symptomatic	2021-02-24	Santa Cruz County Jail
Undetermined	Undetermined	23	Negative	4056989796	UCSC Multiplex SARS-CoV-2 qPCR Assay	Symptomatic	2021-02-24	Santa Cruz County Jail
Undetermined	Undetermined	29	Negative	4057061017	UCSC Multiplex SARS-CoV-2 qPCR Assay	Symptomatic	2021-02-24	Santa Cruz County Jail
Undetermined	Undetermined	26	Negative	5003373896	UCSC Multiplex SARS-CoV-2 qPCR Assay	Symptomatic	2021-02-24	Santa Cruz County Jail
Undetermined	Undetermined	22	Negative	4051080259	UCSC Multiplex SARS-CoV-2 qPCR Assay	Symptomatic	2021-02-24	Encompass
Undetermined	Undetermined	25	Negative	4051080235	UCSC Multiplex SARS-CoV-2 qPCR Assay	Symptomatic	2021-02-24	Encompass
Undetermined	Undetermined	24	Negative	4055907950	UCSC Multiplex SARS-CoV-2 qPCR Assay	Symptomatic	2021-02-24	Santa Cruz County Jail
Undetermined	Undetermined	24	Negative	4057039050	UCSC Multiplex SARS-CoV-2 qPCR Assay	Symptomatic	2021-02-24	Santa Cruz County Jail
Undetermined	Undetermined	26	Negative	4057061042	UCSC Multiplex SARS-CoV-2 qPCR Assay	Symptomatic	2021-02-24	Santa Cruz County Jail
Undetermined	Undetermined	27	Negative	4057061029	UCSC Multiplex SARS-CoV-2 qPCR Assay	Symptomatic	2021-02-24	Santa Cruz County Jail
Undetermined	Undetermined	26	Negative	4056989795	UCSC Multiplex SARS-CoV-2 qPCR Assay	Symptomatic	2021-02-24	Santa Cruz County Jail
Undetermined	Undetermined	26	Negative	5003165815	UCSC Multiplex SARS-CoV-2 qPCR Assay	Symptomatic	2021-02-24	Santa Cruz County Jail
Undetermined	Undetermined	25	Negative	4057059239	UCSC Multiplex SARS-CoV-2 qPCR Assay	Symptomatic	2021-02-24	Santa Cruz Community Health
Undetermined	Undetermined	26	Negative	4057060383	UCSC Multiplex SARS-CoV-2 qPCR Assay	Symptomatic	2021-02-24	Santa Cruz Community Health
Undetermined	Undetermined	24	Negative	4055973390	UCSC Multiplex SARS-CoV-2 qPCR Assay	Symptomatic	2021-02-24	Encompass
Undetermined	Undetermined	24	Negative	4055973378	UCSC Multiplex SARS-CoV-2 qPCR Assay	Symptomatic	2021-02-24	Encompass
Undetermined	Undetermined	22	Negative	4055973354	UCSC Multiplex SARS-CoV-2 qPCR Assay	Symptomatic	2021-02-24	Encompass
Undetermined	Undetermined	29	Negative	4057059236	UCSC Multiplex SARS-CoV-2 qPCR Assay	Symptomatic	2021-02-24	Santa Cruz Community Health
Undetermined	Undetermined	24	Negative	4057059237	UCSC Multiplex SARS-CoV-2 qPCR Assay	Symptomatic	2021-02-24	Santa Cruz Community Health
Undetermined	Undetermined	24	Negative	4055974926	UCSC Multiplex SARS-CoV-2 qPCR Assay	Symptomatic	2021-02-24	Encompass
Undetermined	Undetermined	24	Negative	4055974938	UCSC Multiplex SARS-CoV-2 qPCR Assay	Symptomatic	2021-02-24	Encompass
Undetermined	Undetermined	28	Negative	4055974914	UCSC Multiplex SARS-CoV-2 qPCR Assay	Symptomatic	2021-02-24	Encompass
Undetermined	Undetermined	25	Negative	4055974902	UCSC Multiplex SARS-CoV-2 qPCR Assay	Symptomatic	2021-02-24	Encompass
Undetermined	Undetermined	21	Negative	4055974940	UCSC Multiplex SARS-CoV-2 qPCR Assay	Symptomatic	2021-02-24	Encompass
Undetermined	Undetermined	24	Negative	4057035214	UCSC Multiplex SARS-CoV-2 qPCR Assay	Symptomatic	2021-02-24	Santa Cruz Community Health
Undetermined	Undetermined	26	Negative	4057035189	UCSC Multiplex SARS-CoV-2 qPCR Assay	Symptomatic	2021-02-24	Santa Cruz Community Health
Undetermined	Undetermined	27	Negative	4051080247	UCSC Multiplex SARS-CoV-2 qPCR Assay	Symptomatic	2021-02-24	Encompass
Undetermined	Undetermined	26	Negative	4057059234	UCSC Multiplex SARS-CoV-2 qPCR Assay	Symptomatic	2021-02-24	Santa Cruz Community Health
Undetermined	Undetermined	24	Negative	4057060732	UCSC Multiplex SARS-CoV-2 qPCR Assay	Symptomatic	2021-02-24	Santa Cruz Community Health
Undetermined	Undetermined	29	Negative	4057059220	UCSC Multiplex SARS-CoV-2 qPCR Assay	Symptomatic	2021-02-24	Santa Cruz Community Health
38	37	27	Positive	4057037728_Retest1	UCSC Multiplex SARS-CoV-2 qPCR Assay	Symptomatic	2021-02-24	Salud Para La Gente
Undetermined	Undetermined	27	Negative	5003059840	UCSC Multiplex SARS-CoV-2 qPCR Assay	Symptomatic	2021-02-23	Salud Para La Gente
Undetermined	Undetermined	25	Negative	4057060386	UCSC Multiplex SARS-CoV-2 qPCR Assay	Symptomatic	2021-02-23	Santa Cruz Community Health
16	17	25	Positive	5003162244	UCSC Multiplex SARS-CoV-2 qPCR Assay	Symptomatic	2021-02-23	Salud Para La Gente
Undetermined	Undetermined	29	Negative	5003162242	UCSC Multiplex SARS-CoV-2 qPCR Assay	Symptomatic	2021-02-23	Salud Para La Gente
Undetermined	Undetermined	25	Negative	4057037724	UCSC Multiplex SARS-CoV-2 qPCR Assay	Symptomatic	2021-02-23	Salud Para La Gente
27	28	28	Positive	5003162248	UCSC Multiplex SARS-CoV-2 qPCR Assay	Symptomatic	2021-02-23	Salud Para La Gente
Undetermined	Undetermined	25	Negative	5003059843	UCSC Multiplex SARS-CoV-2 qPCR Assay	Symptomatic	2021-02-23	Salud Para La Gente
Undetermined	Undetermined	26	Negative	5003059838	UCSC Multiplex SARS-CoV-2 qPCR Assay	Symptomatic	2021-02-23	Salud Para La Gente
35	36	27	Positive	5003162243	UCSC Multiplex SARS-CoV-2 qPCR Assay	Symptomatic	2021-02-23	Salud Para La Gente
Undetermined	Undetermined	25	Negative	4057037733	UCSC Multiplex SARS-CoV-2 qPCR Assay	Symptomatic	2021-02-23	Salud Para La Gente
Undetermined	Undetermined	30	Negative	5003223089	UCSC Multiplex SARS-CoV-2 qPCR Assay	Symptomatic	2021-02-23	Santa Cruz County Jail
Undetermined	Undetermined	26	Negative	5003059844	UCSC Multiplex SARS-CoV-2 qPCR Assay	Symptomatic	2021-02-23	Salud Para La Gente
Undetermined	Undetermined	22	Negative	4057037723	UCSC Multiplex SARS-CoV-2 qPCR Assay	Symptomatic	2021-02-23	Salud Para La Gente
Undetermined	Undetermined	25	Negative	4055973288	UCSC Multiplex SARS-CoV-2 qPCR Assay	Surveillance	2021-02-23	Cowell Student Health Center
Undetermined	Undetermined	25	Negative	4057037731	UCSC Multiplex SARS-CoV-2 qPCR Assay	Symptomatic	2021-02-23	Salud Para La Gente
Undetermined	Undetermined	27	Negative	4055975543	UCSC Multiplex SARS-CoV-2 qPCR Assay	Symptomatic	2021-02-23	Santa Cruz County Jail
Undetermined	Undetermined	26	Negative	4055975548	UCSC Multiplex SARS-CoV-2 qPCR Assay	Symptomatic	2021-02-23	Santa Cruz County Jail
Undetermined	Undetermined	28	Negative	5003162247	UCSC Multiplex SARS-CoV-2 qPCR Assay	Symptomatic	2021-02-23	Salud Para La Gente
Undetermined	Undetermined	27	Negative	4057059233	UCSC Multiplex SARS-CoV-2 qPCR Assay	Symptomatic	2021-02-23	Santa Cruz Community Health
11	12	24	Positive	5003059842	UCSC Multiplex SARS-CoV-2 qPCR Assay	Symptomatic	2021-02-23	Salud Para La Gente
Undetermined	Undetermined	26	Negative	5003223113	UCSC Multiplex SARS-CoV-2 qPCR Assay	Symptomatic	2021-02-23	Santa Cruz County Jail
Undetermined	Undetermined	27	Negative	4057037729	UCSC Multiplex SARS-CoV-2 qPCR Assay	Symptomatic	2021-02-23	Salud Para La Gente
Undetermined	Undetermined	27	Negative	4055975555	UCSC Multiplex SARS-CoV-2 qPCR Assay	Symptomatic	2021-02-23	Santa Cruz County Jail
Undetermined	Undetermined	31	Negative	4055975576	UCSC Multiplex SARS-CoV-2 qPCR Assay	Symptomatic	2021-02-23	Santa Cruz County Jail
Undetermined	Undetermined	28	Negative	4055973296	UCSC Multiplex SARS-CoV-2 qPCR Assay	Symptomatic	2021-02-23	Cowell Student Health Center
Undetermined	Undetermined	28	Negative	4057037726	UCSC Multiplex SARS-CoV-2 qPCR Assay	Symptomatic	2021-02-23	Salud Para La Gente
Undetermined	Undetermined	25	Negative	5003059835	UCSC Multiplex SARS-CoV-2 qPCR Assay	Symptomatic	2021-02-23	Salud Para La Gente
Undetermined	Undetermined	27	Negative	4057037730	UCSC Multiplex SARS-CoV-2 qPCR Assay	Symptomatic	2021-02-23	Salud Para La Gente
Undetermined	Undetermined	27	Negative	4057037732	UCSC Multiplex SARS-CoV-2 qPCR Assay	Symptomatic	2021-02-23	Salud Para La Gente
Undetermined	Undetermined	26	Negative	4057037727	UCSC Multiplex SARS-CoV-2 qPCR Assay	Symptomatic	2021-02-23	Salud Para La Gente
Undetermined	Undetermined	28	Negative	5003162245	UCSC Multiplex SARS-CoV-2 qPCR Assay	Symptomatic	2021-02-23	Salud Para La Gente
Undetermined	Undetermined	27	Negative	4057037725	UCSC Multiplex SARS-CoV-2 qPCR Assay	Symptomatic	2021-02-23	Salud Para La Gente
Undetermined	Undetermined	25	Negative	5003059836	UCSC Multiplex SARS-CoV-2 qPCR Assay	Symptomatic	2021-02-23	Salud Para La Gente
Undetermined	Undetermined	26	Negative	4055973307	UCSC Multiplex SARS-CoV-2 qPCR Assay	Symptomatic	2021-02-23	Cowell Student Health Center
Undetermined	Undetermined	27	Negative	5003162241	UCSC Multiplex SARS-CoV-2 qPCR Assay	Symptomatic	2021-02-23	Salud Para La Gente
Undetermined	Undetermined	23	Negative	4057060398	UCSC Multiplex SARS-CoV-2 qPCR Assay	Symptomatic	2021-02-23	Santa Cruz Community Health
Undetermined	Undetermined	29	Negative	4057037065	UCSC Multiplex SARS-CoV-2 qPCR Assay	Symptomatic	2021-02-23	Santa Cruz County Jail
Undetermined	Undetermined	27	Negative	4057060174	UCSC Multiplex SARS-CoV-2 qPCR Assay	Symptomatic	2021-02-23	Santa Cruz County Jail
Undetermined	Undetermined	23	Negative	5003059839	UCSC Multiplex SARS-CoV-2 qPCR Assay	Symptomatic	2021-02-23	Salud Para La Gente
Undetermined	Undetermined	29	Negative	4057060141	UCSC Multiplex SARS-CoV-2 qPCR Assay	Symptomatic	2021-02-23	Santa Cruz County Jail
Undetermined	Undetermined	24	Negative	5003059837	UCSC Multiplex SARS-CoV-2 qPCR Assay	Symptomatic	2021-02-23	Salud Para La Gente
Undetermined	Undetermined	27	Negative	5003162251	UCSC Multiplex SARS-CoV-2 qPCR Assay	Symptomatic	2021-02-23	Salud Para La Gente
Undetermined	Undetermined	28	Negative	4057039037	UCSC Multiplex SARS-CoV-2 qPCR Assay	Symptomatic	2021-02-23	Santa Cruz County Jail
Undetermined	Undetermined	26	Negative	4057037734	UCSC Multiplex SARS-CoV-2 qPCR Assay	Symptomatic	2021-02-23	Salud Para La Gente
Undetermined	Undetermined	25	Negative	4057039024	UCSC Multiplex SARS-CoV-2 qPCR Assay	Symptomatic	2021-02-23	Santa Cruz County Jail
Undetermined	Undetermined	26	Negative	5003315288	UCSC Multiplex SARS-CoV-2 qPCR Assay	Symptomatic	2021-02-23	Santa Cruz County Jail
Undetermined	Undetermined	27	Negative	4057037735	UCSC Multiplex SARS-CoV-2 qPCR Assay	Symptomatic	2021-02-23	Salud Para La Gente
Undetermined	Undetermined	25	Negative	5003223110	UCSC Multiplex SARS-CoV-2 qPCR Assay	Symptomatic	2021-02-23	Santa Cruz County Jail
Undetermined	Undetermined	26	Negative	5003162252	UCSC Multiplex SARS-CoV-2 qPCR Assay	Symptomatic	2021-02-23	Salud Para La Gente
Undetermined	Undetermined	27	Negative	5003373884	UCSC Multiplex SARS-CoV-2 qPCR Assay	Symptomatic	2021-02-23	Santa Cruz County Jail
Undetermined	Undetermined	27	Negative	4057039038	UCSC Multiplex SARS-CoV-2 qPCR Assay	Symptomatic	2021-02-23	Santa Cruz County Jail
Undetermined	Undetermined	25	Negative	5003373920	UCSC Multiplex SARS-CoV-2 qPCR Assay	Symptomatic	2021-02-23	Santa Cruz County Jail
Undetermined	Undetermined	25	Negative	4057060148	UCSC Multiplex SARS-CoV-2 qPCR Assay	Symptomatic	2021-02-23	Santa Cruz County Jail
Undetermined	Undetermined	26	Negative	5003162250	UCSC Multiplex SARS-CoV-2 qPCR Assay	Symptomatic	2021-02-23	Salud Para La Gente
Undetermined	Undetermined	25	Negative	5003165805	UCSC Multiplex SARS-CoV-2 qPCR Assay	Symptomatic	2021-02-23	Santa Cruz County Jail
Undetermined	Undetermined	26	Negative	5003373882	UCSC Multiplex SARS-CoV-2 qPCR Assay	Symptomatic	2021-02-23	Santa Cruz County Jail
Undetermined	Undetermined	25	Negative	5003223079	UCSC Multiplex SARS-CoV-2 qPCR Assay	Symptomatic	2021-02-23	Santa Cruz County Jail
Undetermined	Undetermined	26	Negative	4057039046	UCSC Multiplex SARS-CoV-2 qPCR Assay	Symptomatic	2021-02-23	Santa Cruz County Jail
Undetermined	Undetermined	25	Negative	5003223067	UCSC Multiplex SARS-CoV-2 qPCR Assay	Symptomatic	2021-02-23	Santa Cruz County Jail
Undetermined	Undetermined	28	Negative	4057060968	UCSC Multiplex SARS-CoV-2 qPCR Assay	Symptomatic	2021-02-23	Santa Cruz County Jail
Undetermined	Undetermined	28	Negative	4057060113	UCSC Multiplex SARS-CoV-2 qPCR Assay	Symptomatic	2021-02-23	Santa Cruz County Jail
Undetermined	Undetermined	25	Negative	5003223096	UCSC Multiplex SARS-CoV-2 qPCR Assay	Symptomatic	2021-02-23	Santa Cruz County Jail
Undetermined	Undetermined	25	Negative	5003162249	UCSC Multiplex SARS-CoV-2 qPCR Assay	Symptomatic	2021-02-23	Salud Para La Gente
Undetermined	Undetermined	26	Negative	4057037736	UCSC Multiplex SARS-CoV-2 qPCR Assay	Symptomatic	2021-02-23	Salud Para La Gente
Undetermined	Undetermined	23	Negative	4055973237	UCSC Multiplex SARS-CoV-2 qPCR Assay	Symptomatic	2021-02-23	Cowell Student Health Center
Undetermined	Undetermined	29	Negative	4057039051	UCSC Multiplex SARS-CoV-2 qPCR Assay	Symptomatic	2021-02-23	Santa Cruz County Jail
Undetermined	Undetermined	28	Negative	4057037957	UCSC Multiplex SARS-CoV-2 qPCR Assay	Symptomatic	2021-02-23	Santa Cruz County Jail
Undetermined	Undetermined	24	Negative	5003059846	UCSC Multiplex SARS-CoV-2 qPCR Assay	Symptomatic	2021-02-23	Salud Para La Gente
Undetermined	Undetermined	26	Negative	5003223078	UCSC Multiplex SARS-CoV-2 qPCR Assay	Symptomatic	2021-02-23	Santa Cruz County Jail
Undetermined	Undetermined	25	Negative	4057039039	UCSC Multiplex SARS-CoV-2 qPCR Assay	Symptomatic	2021-02-23	Santa Cruz County Jail
Undetermined	Undetermined	27	Negative	5003223108	UCSC Multiplex SARS-CoV-2 qPCR Assay	Symptomatic	2021-02-23	Santa Cruz County Jail
Undetermined	Undetermined	26	Negative	5003162253	UCSC Multiplex SARS-CoV-2 qPCR Assay	Symptomatic	2021-02-23	Salud Para La Gente
Undetermined	Undetermined	25	Negative	5003162254	UCSC Multiplex SARS-CoV-2 qPCR Assay	Symptomatic	2021-02-23	Salud Para La Gente
Undetermined	Undetermined	31	Negative	4057061030	UCSC Multiplex SARS-CoV-2 qPCR Assay	Symptomatic	2021-02-23	Santa Cruz County Jail
Undetermined	Undetermined	28	Negative	5003059845	UCSC Multiplex SARS-CoV-2 qPCR Assay	Symptomatic	2021-02-23	Salud Para La Gente
19	20	23	Positive	5003059847	UCSC Multiplex SARS-CoV-2 qPCR Assay	Symptomatic	2021-02-23	Salud Para La Gente
Undetermined	Undetermined	27	Negative	4057039027	UCSC Multiplex SARS-CoV-2 qPCR Assay	Symptomatic	2021-02-23	Santa Cruz County Jail
Undetermined	Undetermined	23	Negative	5003373928	UCSC Multiplex SARS-CoV-2 qPCR Assay	Symptomatic	2021-02-23	Santa Cruz County Jail
Undetermined	Undetermined	25	Negative	4057060139	UCSC Multiplex SARS-CoV-2 qPCR Assay	Symptomatic	2021-02-23	Santa Cruz County Jail
Undetermined	Undetermined	27	Negative	5003373859	UCSC Multiplex SARS-CoV-2 qPCR Assay	Symptomatic	2021-02-23	Santa Cruz County Jail
Undetermined	Undetermined	26	Negative	4057060127	UCSC Multiplex SARS-CoV-2 qPCR Assay	Symptomatic	2021-02-23	Santa Cruz County Jail
Undetermined	Undetermined	25	Negative	5003373900	UCSC Multiplex SARS-CoV-2 qPCR Assay	Symptomatic	2021-02-23	Santa Cruz County Jail
Undetermined	Undetermined	29	Negative	4057060130	UCSC Multiplex SARS-CoV-2 qPCR Assay	Symptomatic	2021-02-23	Santa Cruz County Jail
Undetermined	Undetermined	26	Negative	5003373853	UCSC Multiplex SARS-CoV-2 qPCR Assay	Symptomatic	2021-02-23	Santa Cruz County Jail
Undetermined	Undetermined	28	Negative	4055975537	UCSC Multiplex SARS-CoV-2 qPCR Assay	Symptomatic	2021-02-23	Santa Cruz County Jail
Undetermined	Undetermined	26	Negative	5003373876	UCSC Multiplex SARS-CoV-2 qPCR Assay	Symptomatic	2021-02-23	Santa Cruz County Jail
Undetermined	Undetermined	30	Negative	4055975599	UCSC Multiplex SARS-CoV-2 qPCR Assay	Symptomatic	2021-02-23	Santa Cruz County Jail
Undetermined	Undetermined	29	Negative	5003373910	UCSC Multiplex SARS-CoV-2 qPCR Assay	Symptomatic	2021-02-23	Santa Cruz County Jail
Undetermined	Undetermined	31	Negative	4055975586	UCSC Multiplex SARS-CoV-2 qPCR Assay	Symptomatic	2021-02-23	Santa Cruz County Jail
Undetermined	Undetermined	27	Negative	5003373850	UCSC Multiplex SARS-CoV-2 qPCR Assay	Symptomatic	2021-02-23	Santa Cruz County Jail
Undetermined	Undetermined	28	Negative	4057037090	UCSC Multiplex SARS-CoV-2 qPCR Assay	Symptomatic	2021-02-23	Santa Cruz County Jail
Undetermined	Undetermined	25	Negative	4057060179	UCSC Multiplex SARS-CoV-2 qPCR Assay	Symptomatic	2021-02-23	Santa Cruz County Jail
Undetermined	Undetermined	28	Negative	4055975612	UCSC Multiplex SARS-CoV-2 qPCR Assay	Symptomatic	2021-02-23	Santa Cruz County Jail
Undetermined	Undetermined	25	Negative	4057037017	UCSC Multiplex SARS-CoV-2 qPCR Assay	Symptomatic	2021-02-23	Santa Cruz County Jail
Undetermined	Undetermined	26	Negative	4057060140	UCSC Multiplex SARS-CoV-2 qPCR Assay	Symptomatic	2021-02-23	Santa Cruz County Jail
Undetermined	Undetermined	26	Negative	5003373877	UCSC Multiplex SARS-CoV-2 qPCR Assay	Symptomatic	2021-02-23	Santa Cruz County Jail
Undetermined	Undetermined	25	Negative	5003373875	UCSC Multiplex SARS-CoV-2 qPCR Assay	Symptomatic	2021-02-23	Santa Cruz County Jail
Undetermined	Undetermined	27	Negative	4057060176	UCSC Multiplex SARS-CoV-2 qPCR Assay	Symptomatic	2021-02-23	Santa Cruz County Jail
Undetermined	Undetermined	27	Negative	4057037016	UCSC Multiplex SARS-CoV-2 qPCR Assay	Symptomatic	2021-02-23	Santa Cruz County Jail
Undetermined	Undetermined	31	Negative	4057037088	UCSC Multiplex SARS-CoV-2 qPCR Assay	Symptomatic	2021-02-23	Santa Cruz County Jail
Undetermined	Undetermined	27	Negative	4057037028	UCSC Multiplex SARS-CoV-2 qPCR Assay	Symptomatic	2021-02-23	Santa Cruz County Jail
Undetermined	Undetermined	28	Negative	4055975590	UCSC Multiplex SARS-CoV-2 qPCR Assay	Symptomatic	2021-02-23	Santa Cruz County Jail
Undetermined	Undetermined	27	Negative	4057060142	UCSC Multiplex SARS-CoV-2 qPCR Assay	Symptomatic	2021-02-23	Santa Cruz County Jail
Undetermined	Undetermined	26	Negative	4057060114	UCSC Multiplex SARS-CoV-2 qPCR Assay	Symptomatic	2021-02-23	Santa Cruz County Jail
Undetermined	Undetermined	24	Negative	4057060173	UCSC Multiplex SARS-CoV-2 qPCR Assay	Symptomatic	2021-02-23	Santa Cruz County Jail
Undetermined	Undetermined	28	Negative	4055975531	UCSC Multiplex SARS-CoV-2 qPCR Assay	Symptomatic	2021-02-23	Santa Cruz County Jail
Undetermined	Undetermined	25	Negative	4055975567	UCSC Multiplex SARS-CoV-2 qPCR Assay	Symptomatic	2021-02-23	Santa Cruz County Jail
Undetermined	Undetermined	29	Negative	4055975592	UCSC Multiplex SARS-CoV-2 qPCR Assay	Symptomatic	2021-02-23	Santa Cruz County Jail
Undetermined	Undetermined	27	Negative	4057060112	UCSC Multiplex SARS-CoV-2 qPCR Assay	Symptomatic	2021-02-23	Santa Cruz County Jail
Undetermined	Undetermined	28	Negative	4057060151	UCSC Multiplex SARS-CoV-2 qPCR Assay	Symptomatic	2021-02-23	Santa Cruz County Jail
Undetermined	Undetermined	29	Negative	4057060105	UCSC Multiplex SARS-CoV-2 qPCR Assay	Symptomatic	2021-02-23	Santa Cruz County Jail
Undetermined	Undetermined	27	Negative	4057060104	UCSC Multiplex SARS-CoV-2 qPCR Assay	Symptomatic	2021-02-23	Santa Cruz County Jail
Undetermined	Undetermined	26	Negative	4057060152	UCSC Multiplex SARS-CoV-2 qPCR Assay	Symptomatic	2021-02-23	Santa Cruz County Jail
Undetermined	Undetermined	27	Negative	4057060160	UCSC Multiplex SARS-CoV-2 qPCR Assay	Symptomatic	2021-02-23	Santa Cruz County Jail
Undetermined	Undetermined	24	Negative	4057060177	UCSC Multiplex SARS-CoV-2 qPCR Assay	Symptomatic	2021-02-23	Santa Cruz County Jail
Undetermined	Undetermined	26	Negative	4057060132	UCSC Multiplex SARS-CoV-2 qPCR Assay	Symptomatic	2021-02-23	Santa Cruz County Jail
Undetermined	Undetermined	26	Negative	4055975529	UCSC Multiplex SARS-CoV-2 qPCR Assay	Symptomatic	2021-02-23	Santa Cruz County Jail
Undetermined	Undetermined	29	Negative	4055975614	UCSC Multiplex SARS-CoV-2 qPCR Assay	Symptomatic	2021-02-23	Santa Cruz County Jail
Undetermined	Undetermined	29	Negative	4055975615	UCSC Multiplex SARS-CoV-2 qPCR Assay	Symptomatic	2021-02-23	Santa Cruz County Jail
Undetermined	Undetermined	26	Negative	4055975536	UCSC Multiplex SARS-CoV-2 qPCR Assay	Symptomatic	2021-02-23	Santa Cruz County Jail
Undetermined	Undetermined	32	Negative	4057037079	UCSC Multiplex SARS-CoV-2 qPCR Assay	Symptomatic	2021-02-23	Santa Cruz County Jail
Undetermined	Undetermined	28	Negative	4057060150	UCSC Multiplex SARS-CoV-2 qPCR Assay	Symptomatic	2021-02-23	Santa Cruz County Jail
Undetermined	Undetermined	28	Negative	4057037064	UCSC Multiplex SARS-CoV-2 qPCR Assay	Symptomatic	2021-02-23	Santa Cruz County Jail
Undetermined	Undetermined	26	Negative	4055975527	UCSC Multiplex SARS-CoV-2 qPCR Assay	Symptomatic	2021-02-23	Santa Cruz County Jail
Undetermined	Undetermined	26	Negative	4057060106	UCSC Multiplex SARS-CoV-2 qPCR Assay	Symptomatic	2021-02-23	Santa Cruz County Jail
Undetermined	Undetermined	27	Negative	4055975525	UCSC Multiplex SARS-CoV-2 qPCR Assay	Symptomatic	2021-02-23	Santa Cruz County Jail
Undetermined	Undetermined	30	Negative	4057037076	UCSC Multiplex SARS-CoV-2 qPCR Assay	Symptomatic	2021-02-23	Santa Cruz County Jail
Undetermined	Undetermined	26	Negative	5003223099	UCSC Multiplex SARS-CoV-2 qPCR Assay	Symptomatic	2021-02-23	Santa Cruz County Jail
Undetermined	Undetermined	27	Negative	4057060126	UCSC Multiplex SARS-CoV-2 qPCR Assay	Symptomatic	2021-02-23	Santa Cruz County Jail
Undetermined	Undetermined	29	Negative	4057060118	UCSC Multiplex SARS-CoV-2 qPCR Assay	Symptomatic	2021-02-23	Santa Cruz County Jail
Undetermined	Undetermined	27	Negative	4057060171	UCSC Multiplex SARS-CoV-2 qPCR Assay	Symptomatic	2021-02-23	Santa Cruz County Jail
Undetermined	Undetermined	27	Negative	4057060172	UCSC Multiplex SARS-CoV-2 qPCR Assay	Symptomatic	2021-02-23	Santa Cruz County Jail
Undetermined	Undetermined	26	Negative	4057037041	UCSC Multiplex SARS-CoV-2 qPCR Assay	Symptomatic	2021-02-23	Santa Cruz County Jail
Undetermined	Undetermined	25	Negative	4057037066	UCSC Multiplex SARS-CoV-2 qPCR Assay	Symptomatic	2021-02-23	Santa Cruz County Jail
Undetermined	Undetermined	28	Negative	4057060147	UCSC Multiplex SARS-CoV-2 qPCR Assay	Symptomatic	2021-02-23	Santa Cruz County Jail
Undetermined	Undetermined	26	Negative	4057060131	UCSC Multiplex SARS-CoV-2 qPCR Assay	Symptomatic	2021-02-23	Santa Cruz County Jail
Undetermined	Undetermined	27	Negative	4055975604	UCSC Multiplex SARS-CoV-2 qPCR Assay	Symptomatic	2021-02-23	Santa Cruz County Jail
Undetermined	Undetermined	28	Negative	5003373873	UCSC Multiplex SARS-CoV-2 qPCR Assay	Symptomatic	2021-02-23	Santa Cruz County Jail
Undetermined	Undetermined	25	Negative	4055975587	UCSC Multiplex SARS-CoV-2 qPCR Assay	Symptomatic	2021-02-23	Santa Cruz County Jail
Undetermined	Undetermined	27	Negative	4057060115	UCSC Multiplex SARS-CoV-2 qPCR Assay	Symptomatic	2021-02-23	Santa Cruz County Jail
Undetermined	Undetermined	24	Negative	4057037029	UCSC Multiplex SARS-CoV-2 qPCR Assay	Symptomatic	2021-02-23	Santa Cruz County Jail
Undetermined	Undetermined	28	Negative	4055975616	UCSC Multiplex SARS-CoV-2 qPCR Assay	Symptomatic	2021-02-23	Santa Cruz County Jail
Undetermined	Undetermined	27	Negative	4055975588	UCSC Multiplex SARS-CoV-2 qPCR Assay	Symptomatic	2021-02-23	Santa Cruz County Jail
Undetermined	Undetermined	27	Negative	4057037078	UCSC Multiplex SARS-CoV-2 qPCR Assay	Symptomatic	2021-02-23	Santa Cruz County Jail
Undetermined	Undetermined	27	Negative	4057060122	UCSC Multiplex SARS-CoV-2 qPCR Assay	Symptomatic	2021-02-23	Santa Cruz County Jail
Undetermined	Undetermined	25	Negative	4057060117	UCSC Multiplex SARS-CoV-2 qPCR Assay	Symptomatic	2021-02-23	Santa Cruz County Jail
Undetermined	Undetermined	27	Negative	4057060125	UCSC Multiplex SARS-CoV-2 qPCR Assay	Symptomatic	2021-02-23	Santa Cruz County Jail
Undetermined	Undetermined	26	Negative	5003373881	UCSC Multiplex SARS-CoV-2 qPCR Assay	Symptomatic	2021-02-23	Santa Cruz County Jail
Undetermined	Undetermined	27	Negative	4057060157	UCSC Multiplex SARS-CoV-2 qPCR Assay	Symptomatic	2021-02-23	Santa Cruz County Jail
Undetermined	Undetermined	25	Negative	4055975617	UCSC Multiplex SARS-CoV-2 qPCR Assay	Symptomatic	2021-02-23	Santa Cruz County Jail
Undetermined	Undetermined	28	Negative	4057060138	UCSC Multiplex SARS-CoV-2 qPCR Assay	Symptomatic	2021-02-23	Santa Cruz County Jail
Undetermined	Undetermined	27	Negative	4055975561	UCSC Multiplex SARS-CoV-2 qPCR Assay	Symptomatic	2021-02-23	Santa Cruz County Jail
Undetermined	Undetermined	27	Negative	4057060164	UCSC Multiplex SARS-CoV-2 qPCR Assay	Symptomatic	2021-02-23	Santa Cruz County Jail
Undetermined	Undetermined	26	Negative	4057060175	UCSC Multiplex SARS-CoV-2 qPCR Assay	Symptomatic	2021-02-23	Santa Cruz County Jail
Undetermined	Undetermined	29	Negative	4057060135	UCSC Multiplex SARS-CoV-2 qPCR Assay	Symptomatic	2021-02-23	Santa Cruz County Jail
Undetermined	Undetermined	26	Negative	4057039056	UCSC Multiplex SARS-CoV-2 qPCR Assay	Symptomatic	2021-02-23	Santa Cruz County Jail
Undetermined	Undetermined	26	Negative	5003373886	UCSC Multiplex SARS-CoV-2 qPCR Assay	Symptomatic	2021-02-23	Santa Cruz County Jail
Undetermined	Undetermined	27	Negative	4057060178	UCSC Multiplex SARS-CoV-2 qPCR Assay	Symptomatic	2021-02-23	Santa Cruz County Jail
Undetermined	Undetermined	27	Negative	5003373883	UCSC Multiplex SARS-CoV-2 qPCR Assay	Symptomatic	2021-02-23	Santa Cruz County Jail
Undetermined	Undetermined	26	Negative	4057060116	UCSC Multiplex SARS-CoV-2 qPCR Assay	Symptomatic	2021-02-23	Santa Cruz County Jail
Undetermined	Undetermined	27	Negative	4057039045	UCSC Multiplex SARS-CoV-2 qPCR Assay	Symptomatic	2021-02-23	Santa Cruz County Jail
Undetermined	Undetermined	26	Negative	4057060103	UCSC Multiplex SARS-CoV-2 qPCR Assay	Symptomatic	2021-02-23	Santa Cruz County Jail
Undetermined	Undetermined	27	Negative	4057060134	UCSC Multiplex SARS-CoV-2 qPCR Assay	Symptomatic	2021-02-23	Santa Cruz County Jail
Undetermined	Undetermined	28	Negative	4057060167	UCSC Multiplex SARS-CoV-2 qPCR Assay	Symptomatic	2021-02-23	Santa Cruz County Jail
Undetermined	Undetermined	30	Negative	4057060158	UCSC Multiplex SARS-CoV-2 qPCR Assay	Symptomatic	2021-02-23	Santa Cruz County Jail
Undetermined	Undetermined	28	Negative	4057060137	UCSC Multiplex SARS-CoV-2 qPCR Assay	Symptomatic	2021-02-23	Santa Cruz County Jail
Undetermined	Undetermined	26	Negative	4057060128	UCSC Multiplex SARS-CoV-2 qPCR Assay	Symptomatic	2021-02-23	Santa Cruz County Jail
Undetermined	Undetermined	26	Negative	4057060162	UCSC Multiplex SARS-CoV-2 qPCR Assay	Symptomatic	2021-02-23	Santa Cruz County Jail
Undetermined	Undetermined	29	Negative	4057061018	UCSC Multiplex SARS-CoV-2 qPCR Assay	Symptomatic	2021-02-23	Santa Cruz County Jail
Undetermined	Undetermined	29	Negative	4057060995	UCSC Multiplex SARS-CoV-2 qPCR Assay	Symptomatic	2021-02-23	Santa Cruz County Jail
Undetermined	Undetermined	28	Negative	5003373908	UCSC Multiplex SARS-CoV-2 qPCR Assay	Symptomatic	2021-02-23	Santa Cruz County Jail
Undetermined	Undetermined	28	Negative	4057060981	UCSC Multiplex SARS-CoV-2 qPCR Assay	Symptomatic	2021-02-23	Santa Cruz County Jail
Undetermined	Undetermined	26	Negative	5003373860	UCSC Multiplex SARS-CoV-2 qPCR Assay	Symptomatic	2021-02-23	Santa Cruz County Jail
Undetermined	Undetermined	27	Negative	5003223055	UCSC Multiplex SARS-CoV-2 qPCR Assay	Symptomatic	2021-02-23	Santa Cruz County Jail
Undetermined	Undetermined	26	Negative	5003373869	UCSC Multiplex SARS-CoV-2 qPCR Assay	Symptomatic	2021-02-23	Santa Cruz County Jail
Undetermined	Undetermined	27	Negative	4057039028	UCSC Multiplex SARS-CoV-2 qPCR Assay	Symptomatic	2021-02-23	Santa Cruz County Jail
Undetermined	Undetermined	26	Negative	4057060163	UCSC Multiplex SARS-CoV-2 qPCR Assay	Symptomatic	2021-02-23	Santa Cruz County Jail
Undetermined	Undetermined	27	Negative	5003373894	UCSC Multiplex SARS-CoV-2 qPCR Assay	Symptomatic	2021-02-23	Santa Cruz County Jail
Undetermined	Undetermined	30	Negative	4057060993	UCSC Multiplex SARS-CoV-2 qPCR Assay	Symptomatic	2021-02-23	Santa Cruz County Jail
Undetermined	Undetermined	29	Negative	4057061043	UCSC Multiplex SARS-CoV-2 qPCR Assay	Symptomatic	2021-02-23	Santa Cruz County Jail
Undetermined	Undetermined	27	Negative	5003373890	UCSC Multiplex SARS-CoV-2 qPCR Assay	Symptomatic	2021-02-23	Santa Cruz County Jail
Undetermined	Undetermined	26	Negative	5003373868	UCSC Multiplex SARS-CoV-2 qPCR Assay	Symptomatic	2021-02-23	Santa Cruz County Jail
Undetermined	Undetermined	26	Negative	5003373857	UCSC Multiplex SARS-CoV-2 qPCR Assay	Symptomatic	2021-02-23	Santa Cruz County Jail
Undetermined	Undetermined	25	Negative	5003373897	UCSC Multiplex SARS-CoV-2 qPCR Assay	Symptomatic	2021-02-23	Santa Cruz County Jail
Undetermined	Undetermined	26	Negative	5003373906	UCSC Multiplex SARS-CoV-2 qPCR Assay	Symptomatic	2021-02-23	Santa Cruz County Jail
Undetermined	Undetermined	26	Negative	5003373858	UCSC Multiplex SARS-CoV-2 qPCR Assay	Symptomatic	2021-02-23	Santa Cruz County Jail
Undetermined	Undetermined	25	Negative	4057060161	UCSC Multiplex SARS-CoV-2 qPCR Assay	Symptomatic	2021-02-23	Santa Cruz County Jail
Undetermined	Undetermined	24	Negative	4057060154	UCSC Multiplex SARS-CoV-2 qPCR Assay	Symptomatic	2021-02-23	Santa Cruz County Jail
Undetermined	Undetermined	30	Negative	4057060149	UCSC Multiplex SARS-CoV-2 qPCR Assay	Symptomatic	2021-02-23	Santa Cruz County Jail
Undetermined	Undetermined	26	Negative	5003373893	UCSC Multiplex SARS-CoV-2 qPCR Assay	Symptomatic	2021-02-23	Santa Cruz County Jail
Undetermined	Undetermined	24	Negative	5003373925	UCSC Multiplex SARS-CoV-2 qPCR Assay	Symptomatic	2021-02-23	Santa Cruz County Jail
Undetermined	Undetermined	26	Negative	5003373867	UCSC Multiplex SARS-CoV-2 qPCR Assay	Symptomatic	2021-02-23	Santa Cruz County Jail
Undetermined	Undetermined	27	Negative	5003373916	UCSC Multiplex SARS-CoV-2 qPCR Assay	Symptomatic	2021-02-23	Santa Cruz County Jail
Undetermined	Undetermined	24	Negative	5003373852	UCSC Multiplex SARS-CoV-2 qPCR Assay	Symptomatic	2021-02-23	Santa Cruz County Jail
Undetermined	Undetermined	27	Negative	5003373918	UCSC Multiplex SARS-CoV-2 qPCR Assay	Symptomatic	2021-02-23	Santa Cruz County Jail
Undetermined	Undetermined	27	Negative	5003373879	UCSC Multiplex SARS-CoV-2 qPCR Assay	Symptomatic	2021-02-23	Santa Cruz County Jail
Undetermined	Undetermined	27	Negative	4057060124	UCSC Multiplex SARS-CoV-2 qPCR Assay	Symptomatic	2021-02-23	Santa Cruz County Jail
Undetermined	Undetermined	24	Negative	4057037986	UCSC Multiplex SARS-CoV-2 qPCR Assay	Symptomatic	2021-02-23	Santa Cruz County Jail
Undetermined	Undetermined	26	Negative	5003373907	UCSC Multiplex SARS-CoV-2 qPCR Assay	Symptomatic	2021-02-23	Santa Cruz County Jail
Undetermined	Undetermined	28	Negative	5003373917	UCSC Multiplex SARS-CoV-2 qPCR Assay	Symptomatic	2021-02-23	Santa Cruz County Jail
Undetermined	Undetermined	27	Negative	5003373904	UCSC Multiplex SARS-CoV-2 qPCR Assay	Symptomatic	2021-02-23	Santa Cruz County Jail
Undetermined	Undetermined	31	Negative	4057060956	UCSC Multiplex SARS-CoV-2 qPCR Assay	Symptomatic	2021-02-23	Santa Cruz County Jail
Undetermined	Undetermined	28	Negative	5003373885	UCSC Multiplex SARS-CoV-2 qPCR Assay	Symptomatic	2021-02-23	Santa Cruz County Jail
Undetermined	Undetermined	26	Negative	5003374513	UCSC Multiplex SARS-CoV-2 qPCR Assay	Symptomatic	2021-02-23	Santa Cruz County Jail
Undetermined	Undetermined	26	Negative	5003373872	UCSC Multiplex SARS-CoV-2 qPCR Assay	Symptomatic	2021-02-23	Santa Cruz County Jail
Undetermined	Undetermined	27	Negative	5003373866	UCSC Multiplex SARS-CoV-2 qPCR Assay	Symptomatic	2021-02-23	Santa Cruz County Jail
Undetermined	Undetermined	27	Negative	4057060144	UCSC Multiplex SARS-CoV-2 qPCR Assay	Symptomatic	2021-02-23	Santa Cruz County Jail
Undetermined	Undetermined	26	Negative	5003373889	UCSC Multiplex SARS-CoV-2 qPCR Assay	Symptomatic	2021-02-23	Santa Cruz County Jail
Undetermined	Undetermined	26	Negative	4057060153	UCSC Multiplex SARS-CoV-2 qPCR Assay	Symptomatic	2021-02-23	Santa Cruz County Jail
Undetermined	Undetermined	27	Negative	5003373913	UCSC Multiplex SARS-CoV-2 qPCR Assay	Symptomatic	2021-02-23	Santa Cruz County Jail
Undetermined	Undetermined	26	Negative	4057039049	UCSC Multiplex SARS-CoV-2 qPCR Assay	Symptomatic	2021-02-23	Santa Cruz County Jail
Undetermined	Undetermined	27	Negative	5003373903	UCSC Multiplex SARS-CoV-2 qPCR Assay	Symptomatic	2021-02-23	Santa Cruz County Jail
Undetermined	Undetermined	26	Negative	4057035648	UCSC Multiplex SARS-CoV-2 qPCR Assay	Symptomatic	2021-02-23	Santa Cruz County Jail
Undetermined	Undetermined	24	Negative	4057060980	UCSC Multiplex SARS-CoV-2 qPCR Assay	Symptomatic	2021-02-23	Santa Cruz County Jail
Undetermined	Undetermined	27	Negative	5003373851	UCSC Multiplex SARS-CoV-2 qPCR Assay	Symptomatic	2021-02-23	Santa Cruz County Jail
Undetermined	Undetermined	29	Negative	4055907974	UCSC Multiplex SARS-CoV-2 qPCR Assay	Symptomatic	2021-02-23	Santa Cruz County Jail
Undetermined	Undetermined	27	Negative	5003373891	UCSC Multiplex SARS-CoV-2 qPCR Assay	Symptomatic	2021-02-23	Santa Cruz County Jail
Undetermined	Undetermined	26	Negative	5003373856	UCSC Multiplex SARS-CoV-2 qPCR Assay	Symptomatic	2021-02-23	Santa Cruz County Jail
Undetermined	Undetermined	25	Negative	5003373895	UCSC Multiplex SARS-CoV-2 qPCR Assay	Symptomatic	2021-02-23	Santa Cruz County Jail
Undetermined	Undetermined	26	Negative	5003223098	UCSC Multiplex SARS-CoV-2 qPCR Assay	Symptomatic	2021-02-23	Santa Cruz County Jail
Undetermined	Undetermined	26	Negative	4055907962	UCSC Multiplex SARS-CoV-2 qPCR Assay	Symptomatic	2021-02-23	Santa Cruz County Jail
Undetermined	Undetermined	26	Negative	4057060165	UCSC Multiplex SARS-CoV-2 qPCR Assay	Symptomatic	2021-02-23	Santa Cruz County Jail
Undetermined	Undetermined	31	Negative	4057060992	UCSC Multiplex SARS-CoV-2 qPCR Assay	Symptomatic	2021-02-23	Santa Cruz County Jail
Undetermined	Undetermined	27	Negative	4057037970	UCSC Multiplex SARS-CoV-2 qPCR Assay	Symptomatic	2021-02-23	Santa Cruz County Jail
Undetermined	Undetermined	23	Negative	4057060957	UCSC Multiplex SARS-CoV-2 qPCR Assay	Symptomatic	2021-02-23	Santa Cruz County Jail
Undetermined	Undetermined	29	Negative	5003223093	UCSC Multiplex SARS-CoV-2 qPCR Assay	Symptomatic	2021-02-23	Santa Cruz County Jail
Undetermined	Undetermined	26	Negative	4057039036	UCSC Multiplex SARS-CoV-2 qPCR Assay	Symptomatic	2021-02-23	Santa Cruz County Jail
Undetermined	Undetermined	24	Negative	5003373864	UCSC Multiplex SARS-CoV-2 qPCR Assay	Symptomatic	2021-02-23	Santa Cruz County Jail
Undetermined	Undetermined	26	Negative	5003373874	UCSC Multiplex SARS-CoV-2 qPCR Assay	Symptomatic	2021-02-23	Santa Cruz County Jail
Undetermined	Undetermined	26	Negative	5003373912	UCSC Multiplex SARS-CoV-2 qPCR Assay	Symptomatic	2021-02-23	Santa Cruz County Jail
Undetermined	Undetermined	26	Negative	4057060155	UCSC Multiplex SARS-CoV-2 qPCR Assay	Symptomatic	2021-02-23	Santa Cruz County Jail
Undetermined	Undetermined	28	Negative	5003373880	UCSC Multiplex SARS-CoV-2 qPCR Assay	Symptomatic	2021-02-23	Santa Cruz County Jail
Undetermined	Undetermined	24	Negative	5003373862	UCSC Multiplex SARS-CoV-2 qPCR Assay	Symptomatic	2021-02-23	Santa Cruz County Jail
Undetermined	Undetermined	27	Negative	5003373892	UCSC Multiplex SARS-CoV-2 qPCR Assay	Symptomatic	2021-02-23	Santa Cruz County Jail
Undetermined	Undetermined	27	Negative	4057060136	UCSC Multiplex SARS-CoV-2 qPCR Assay	Symptomatic	2021-02-23	Santa Cruz County Jail
Undetermined	Undetermined	26	Negative	5003373902	UCSC Multiplex SARS-CoV-2 qPCR Assay	Symptomatic	2021-02-23	Santa Cruz County Jail
Undetermined	Undetermined	26	Negative	5003373854	UCSC Multiplex SARS-CoV-2 qPCR Assay	Symptomatic	2021-02-23	Santa Cruz County Jail
Undetermined	Undetermined	26	Negative	5003373888	UCSC Multiplex SARS-CoV-2 qPCR Assay	Symptomatic	2021-02-23	Santa Cruz County Jail
Undetermined	Undetermined	28	Negative	5003373865	UCSC Multiplex SARS-CoV-2 qPCR Assay	Symptomatic	2021-02-23	Santa Cruz County Jail
Undetermined	Undetermined	28	Negative	5003373887	UCSC Multiplex SARS-CoV-2 qPCR Assay	Symptomatic	2021-02-23	Santa Cruz County Jail
Undetermined	Undetermined	26	Negative	4057060166	UCSC Multiplex SARS-CoV-2 qPCR Assay	Symptomatic	2021-02-23	Santa Cruz County Jail
Undetermined	Undetermined	25	Negative	5003373899	UCSC Multiplex SARS-CoV-2 qPCR Assay	Symptomatic	2021-02-23	Santa Cruz County Jail
Undetermined	Undetermined	28	Negative	4057039025	UCSC Multiplex SARS-CoV-2 qPCR Assay	Symptomatic	2021-02-23	Santa Cruz County Jail
Undetermined	Undetermined	25	Negative	4055907963	UCSC Multiplex SARS-CoV-2 qPCR Assay	Symptomatic	2021-02-23	Santa Cruz County Jail
Undetermined	Undetermined	26	Negative	5003371893	UCSC Multiplex SARS-CoV-2 qPCR Assay	Symptomatic	2021-02-23	Santa Cruz County Jail
Undetermined	Undetermined	29	Negative	5003373861	UCSC Multiplex SARS-CoV-2 qPCR Assay	Symptomatic	2021-02-23	Santa Cruz County Jail
Undetermined	Undetermined	26	Negative	4057039048	UCSC Multiplex SARS-CoV-2 qPCR Assay	Symptomatic	2021-02-23	Santa Cruz County Jail
Undetermined	Undetermined	25	Negative	5003373878	UCSC Multiplex SARS-CoV-2 qPCR Assay	Symptomatic	2021-02-23	Santa Cruz County Jail
Undetermined	Undetermined	28	Negative	4057060123	UCSC Multiplex SARS-CoV-2 qPCR Assay	Symptomatic	2021-02-23	Santa Cruz County Jail
Undetermined	Undetermined	25	Negative	5003374512	UCSC Multiplex SARS-CoV-2 qPCR Assay	Symptomatic	2021-02-23	Santa Cruz County Jail
Undetermined	Undetermined	27	Negative	5003373919	UCSC Multiplex SARS-CoV-2 qPCR Assay	Symptomatic	2021-02-23	Santa Cruz County Jail
Undetermined	Undetermined	26	Negative	4057060159	UCSC Multiplex SARS-CoV-2 qPCR Assay	Symptomatic	2021-02-23	Santa Cruz County Jail
Undetermined	Undetermined	27	Negative	4057039026	UCSC Multiplex SARS-CoV-2 qPCR Assay	Symptomatic	2021-02-23	Santa Cruz County Jail
Undetermined	Undetermined	25	Negative	5003223097	UCSC Multiplex SARS-CoV-2 qPCR Assay	Symptomatic	2021-02-23	Santa Cruz County Jail
37	38	24	Positive	5003223068_Retest1	UCSC Multiplex SARS-CoV-2 qPCR Assay	Symptomatic	2021-02-23	Santa Cruz County Jail
Undetermined	Undetermined	24	Negative	5003159794_Retest1	UCSC Multiplex SARS-CoV-2 qPCR Assay	Surveillance	2021-02-23	Cowell Student Health Center
Undetermined	Undetermined	25	Negative	5003061292_Retest1	UCSC Multiplex SARS-CoV-2 qPCR Assay	Surveillance	2021-02-23	Cowell Student Health Center
Undetermined	Undetermined	24	Negative	5003057551_Retest1	UCSC Multiplex SARS-CoV-2 qPCR Assay	Surveillance	2021-02-23	Cowell Student Health Center
Undetermined	Undetermined	25	Negative	5003163712_Retest1	UCSC Multiplex SARS-CoV-2 qPCR Assay	Surveillance	2021-02-23	Cowell Student Health Center
Undetermined	Undetermined	27	Negative	4055974540_Retest1	UCSC Multiplex SARS-CoV-2 qPCR Assay	Surveillance	2021-02-23	Cowell Student Health Center
Undetermined	Undetermined	25	Negative	5003162669_Retest1	UCSC Multiplex SARS-CoV-2 qPCR Assay	Surveillance	2021-02-23	Cowell Student Health Center
Undetermined	Undetermined	29	Negative	5003363946_Retest1	UCSC Multiplex SARS-CoV-2 qPCR Assay	Surveillance	2021-02-23	Cowell Student Health Center
Undetermined	Undetermined	25	Negative	5003161463_Retest1	UCSC Multiplex SARS-CoV-2 qPCR Assay	Surveillance	2021-02-23	Cowell Student Health Center
Undetermined	Undetermined	26	Negative	5003162689_Retest1	UCSC Multiplex SARS-CoV-2 qPCR Assay	Surveillance	2021-02-23	Cowell Student Health Center
15	16	25	Positive	5003161444_Retest1	UCSC Multiplex SARS-CoV-2 qPCR Assay	Surveillance	2021-02-23	Cowell Student Health Center
34	33	24	Positive	5003162184_Retest1	UCSC Multiplex SARS-CoV-2 qPCR Assay	Symptomatic	2021-02-22	Salud Para La Gente
Undetermined	Undetermined	27	Negative	4055975539	UCSC Multiplex SARS-CoV-2 qPCR Assay	Symptomatic	2021-02-22	Santa Cruz County Jail
Undetermined	Undetermined	28	Negative	4055975538	UCSC Multiplex SARS-CoV-2 qPCR Assay	Symptomatic	2021-02-22	Santa Cruz County Jail
Undetermined	Undetermined	29	Negative	4055975573	UCSC Multiplex SARS-CoV-2 qPCR Assay	Symptomatic	2021-02-22	Santa Cruz County Jail
Undetermined	Undetermined	29	Negative	4055975565	UCSC Multiplex SARS-CoV-2 qPCR Assay	Symptomatic	2021-02-22	Santa Cruz County Jail
Undetermined	Undetermined	22	Negative	4057037031	UCSC Multiplex SARS-CoV-2 qPCR Assay	Symptomatic	2021-02-22	Santa Cruz County Jail
Undetermined	Undetermined	26	Negative	4057037043	UCSC Multiplex SARS-CoV-2 qPCR Assay	Symptomatic	2021-02-22	Santa Cruz County Jail
Undetermined	Undetermined	27	Negative	4057037019	UCSC Multiplex SARS-CoV-2 qPCR Assay	Symptomatic	2021-02-22	Santa Cruz County Jail
Undetermined	Undetermined	29	Negative	4055975572	UCSC Multiplex SARS-CoV-2 qPCR Assay	Symptomatic	2021-02-22	Santa Cruz County Jail
Undetermined	Undetermined	25	Negative	4055975579	UCSC Multiplex SARS-CoV-2 qPCR Assay	Symptomatic	2021-02-22	Santa Cruz County Jail
Undetermined	Undetermined	27	Negative	4057037040	UCSC Multiplex SARS-CoV-2 qPCR Assay	Symptomatic	2021-02-22	Santa Cruz County Jail
Undetermined	Undetermined	27	Negative	4057060374	UCSC Multiplex SARS-CoV-2 qPCR Assay	Symptomatic	2021-02-22	Santa Cruz Community Health
Undetermined	Undetermined	29	Negative	4055975575	UCSC Multiplex SARS-CoV-2 qPCR Assay	Symptomatic	2021-02-22	Santa Cruz County Jail
Undetermined	Undetermined	27	Negative	4055975562	UCSC Multiplex SARS-CoV-2 qPCR Assay	Symptomatic	2021-02-22	Santa Cruz County Jail
Undetermined	Undetermined	28	Negative	4057037005	UCSC Multiplex SARS-CoV-2 qPCR Assay	Symptomatic	2021-02-22	Santa Cruz County Jail
Undetermined	Undetermined	28	Negative	4057037055	UCSC Multiplex SARS-CoV-2 qPCR Assay	Symptomatic	2021-02-22	Santa Cruz County Jail
Undetermined	Undetermined	28	Negative	4055975603	UCSC Multiplex SARS-CoV-2 qPCR Assay	Symptomatic	2021-02-22	Santa Cruz County Jail
Undetermined	Undetermined	27	Negative	4057037030	UCSC Multiplex SARS-CoV-2 qPCR Assay	Symptomatic	2021-02-22	Santa Cruz County Jail
Undetermined	Undetermined	26	Negative	4055975564	UCSC Multiplex SARS-CoV-2 qPCR Assay	Symptomatic	2021-02-22	Santa Cruz County Jail
Undetermined	Undetermined	26	Negative	4057037018	UCSC Multiplex SARS-CoV-2 qPCR Assay	Symptomatic	2021-02-22	Santa Cruz County Jail
Undetermined	Undetermined	27	Negative	4055975578	UCSC Multiplex SARS-CoV-2 qPCR Assay	Symptomatic	2021-02-22	Santa Cruz County Jail
Undetermined	Undetermined	28	Negative	5003223103	UCSC Multiplex SARS-CoV-2 qPCR Assay	Symptomatic	2021-02-22	Santa Cruz County Jail
Undetermined	Undetermined	27	Negative	4055975591	UCSC Multiplex SARS-CoV-2 qPCR Assay	Symptomatic	2021-02-22	Santa Cruz County Jail
Undetermined	Undetermined	25	Negative	4055971035	UCSC Multiplex SARS-CoV-2 qPCR Assay	Surveillance	2021-02-22	Cowell Student Health Center
Undetermined	Undetermined	26	Negative	4055975585	UCSC Multiplex SARS-CoV-2 qPCR Assay	Symptomatic	2021-02-22	Santa Cruz County Jail
Undetermined	Undetermined	25	Negative	4057060724	UCSC Multiplex SARS-CoV-2 qPCR Assay	Symptomatic	2021-02-22	Santa Cruz Community Health
Undetermined	Undetermined	28	Negative	4055975610	UCSC Multiplex SARS-CoV-2 qPCR Assay	Symptomatic	2021-02-22	Santa Cruz County Jail
Undetermined	Undetermined	26	Negative	5003059834	UCSC Multiplex SARS-CoV-2 qPCR Assay	Symptomatic	2021-02-22	Salud Para La Gente
Undetermined	Undetermined	24	Negative	4057037067	UCSC Multiplex SARS-CoV-2 qPCR Assay	Symptomatic	2021-02-22	Santa Cruz County Jail
Undetermined	Undetermined	26	Negative	4057037007	UCSC Multiplex SARS-CoV-2 qPCR Assay	Symptomatic	2021-02-22	Santa Cruz County Jail
Undetermined	Undetermined	25	Negative	4055973312	UCSC Multiplex SARS-CoV-2 qPCR Assay	Surveillance	2021-02-22	Cowell Student Health Center
Undetermined	Undetermined	29	Negative	5003223107	UCSC Multiplex SARS-CoV-2 qPCR Assay	Symptomatic	2021-02-22	Santa Cruz County Jail
Undetermined	Undetermined	25	Negative	4055973311	UCSC Multiplex SARS-CoV-2 qPCR Assay	Surveillance	2021-02-22	Cowell Student Health Center
Undetermined	Undetermined	26	Negative	5003162239	UCSC Multiplex SARS-CoV-2 qPCR Assay	Symptomatic	2021-02-22	Salud Para La Gente
Undetermined	Undetermined	27	Negative	4055975552	UCSC Multiplex SARS-CoV-2 qPCR Assay	Symptomatic	2021-02-22	Santa Cruz County Jail
Undetermined	Undetermined	27	Negative	4055975611	UCSC Multiplex SARS-CoV-2 qPCR Assay	Symptomatic	2021-02-22	Santa Cruz County Jail
Undetermined	Undetermined	30	Negative	4055975553	UCSC Multiplex SARS-CoV-2 qPCR Assay	Symptomatic	2021-02-22	Santa Cruz County Jail
Undetermined	Undetermined	26	Negative	4057037720	UCSC Multiplex SARS-CoV-2 qPCR Assay	Symptomatic	2021-02-22	Salud Para La Gente
Undetermined	Undetermined	26	Negative	4055975541	UCSC Multiplex SARS-CoV-2 qPCR Assay	Symptomatic	2021-02-22	Santa Cruz County Jail
Undetermined	Undetermined	26	Negative	4055975549	UCSC Multiplex SARS-CoV-2 qPCR Assay	Symptomatic	2021-02-22	Santa Cruz County Jail
Undetermined	Undetermined	26	Negative	5003162240	UCSC Multiplex SARS-CoV-2 qPCR Assay	Symptomatic	2021-02-22	Salud Para La Gente
Undetermined	Undetermined	27	Negative	4057037722	UCSC Multiplex SARS-CoV-2 qPCR Assay	Symptomatic	2021-02-22	Salud Para La Gente
Undetermined	Undetermined	25	Negative	4057037721	UCSC Multiplex SARS-CoV-2 qPCR Assay	Symptomatic	2021-02-22	Salud Para La Gente
Undetermined	Undetermined	30	Negative	4055975566	UCSC Multiplex SARS-CoV-2 qPCR Assay	Symptomatic	2021-02-22	Santa Cruz County Jail
Undetermined	Undetermined	29	Negative	4055975584	UCSC Multiplex SARS-CoV-2 qPCR Assay	Symptomatic	2021-02-22	Santa Cruz County Jail
Undetermined	Undetermined	28	Negative	4055975577	UCSC Multiplex SARS-CoV-2 qPCR Assay	Symptomatic	2021-02-22	Santa Cruz County Jail
Undetermined	Undetermined	23	Negative	4057037054	UCSC Multiplex SARS-CoV-2 qPCR Assay	Symptomatic	2021-02-22	Santa Cruz County Jail
Undetermined	Undetermined	29	Negative	4057037004	UCSC Multiplex SARS-CoV-2 qPCR Assay	Symptomatic	2021-02-22	Santa Cruz County Jail
Undetermined	Undetermined	30	Negative	4055975597	UCSC Multiplex SARS-CoV-2 qPCR Assay	Symptomatic	2021-02-22	Santa Cruz County Jail
Undetermined	Undetermined	28	Negative	5003059833	UCSC Multiplex SARS-CoV-2 qPCR Assay	Symptomatic	2021-02-22	Salud Para La Gente
Undetermined	Undetermined	26	Negative	4057037006	UCSC Multiplex SARS-CoV-2 qPCR Assay	Symptomatic	2021-02-22	Santa Cruz County Jail
Undetermined	Undetermined	27	Negative	4055975574	UCSC Multiplex SARS-CoV-2 qPCR Assay	Symptomatic	2021-02-22	Santa Cruz County Jail
Undetermined	Undetermined	25	Negative	4055975608	UCSC Multiplex SARS-CoV-2 qPCR Assay	Symptomatic	2021-02-22	Santa Cruz County Jail
Undetermined	Undetermined	26	Negative	4055973263	UCSC Multiplex SARS-CoV-2 qPCR Assay	Symptomatic	2021-02-22	Cowell Student Health Center
Undetermined	Undetermined	30	Negative	4055975602	UCSC Multiplex SARS-CoV-2 qPCR Assay	Symptomatic	2021-02-22	Santa Cruz County Jail
Undetermined	Undetermined	30	Negative	4055975609	UCSC Multiplex SARS-CoV-2 qPCR Assay	Symptomatic	2021-02-22	Santa Cruz County Jail
Undetermined	Undetermined	26	Negative	4057060088	UCSC Multiplex SARS-CoV-2 qPCR Assay	Symptomatic	2021-02-22	Santa Cruz County Jail
24	24	27	Positive	5003162238	UCSC Multiplex SARS-CoV-2 qPCR Assay	Symptomatic	2021-02-22	Salud Para La Gente
Undetermined	Undetermined	32	Negative	5003162192	UCSC Multiplex SARS-CoV-2 qPCR Assay	Symptomatic	2021-02-22	Salud Para La Gente
Undetermined	Undetermined	27	Negative	5003162237	UCSC Multiplex SARS-CoV-2 qPCR Assay	Symptomatic	2021-02-22	Salud Para La Gente
15	15	26	Positive	5003162191	UCSC Multiplex SARS-CoV-2 qPCR Assay	Symptomatic	2021-02-22	Salud Para La Gente
Undetermined	Undetermined	27	Negative	4057039053	UCSC Multiplex SARS-CoV-2 qPCR Assay	Symptomatic	2021-02-22	Santa Cruz County Jail
Undetermined	Undetermined	26	Negative	4057060108	UCSC Multiplex SARS-CoV-2 qPCR Assay	Symptomatic	2021-02-22	Santa Cruz County Jail
Undetermined	Undetermined	29	Negative	4057039041	UCSC Multiplex SARS-CoV-2 qPCR Assay	Symptomatic	2021-02-22	Santa Cruz County Jail
Undetermined	Undetermined	25	Negative	5003223111	UCSC Multiplex SARS-CoV-2 qPCR Assay	Symptomatic	2021-02-22	Santa Cruz County Jail
Undetermined	Undetermined	27	Negative	5003223123	UCSC Multiplex SARS-CoV-2 qPCR Assay	Symptomatic	2021-02-22	Santa Cruz County Jail
Undetermined	Undetermined	25	Negative	4057037042	UCSC Multiplex SARS-CoV-2 qPCR Assay	Symptomatic	2021-02-22	Santa Cruz County Jail
Undetermined	Undetermined	27	Negative	4055975542	UCSC Multiplex SARS-CoV-2 qPCR Assay	Symptomatic	2021-02-22	Santa Cruz County Jail
Undetermined	Undetermined	26	Negative	4057060094	UCSC Multiplex SARS-CoV-2 qPCR Assay	Symptomatic	2021-02-22	Santa Cruz County Jail
Undetermined	Undetermined	26	Negative	4057037052	UCSC Multiplex SARS-CoV-2 qPCR Assay	Symptomatic	2021-02-22	Santa Cruz County Jail
Undetermined	Undetermined	27	Negative	4055975540	UCSC Multiplex SARS-CoV-2 qPCR Assay	Symptomatic	2021-02-22	Santa Cruz County Jail
Undetermined	Undetermined	27	Negative	4055975524	UCSC Multiplex SARS-CoV-2 qPCR Assay	Symptomatic	2021-02-22	Santa Cruz County Jail
Undetermined	Undetermined	25	Negative	4057060092	UCSC Multiplex SARS-CoV-2 qPCR Assay	Symptomatic	2021-02-22	Santa Cruz County Jail
Undetermined	Undetermined	24	Negative	4057060089	UCSC Multiplex SARS-CoV-2 qPCR Assay	Symptomatic	2021-02-22	Santa Cruz County Jail
Undetermined	Undetermined	29	Negative	4057037087	UCSC Multiplex SARS-CoV-2 qPCR Assay	Symptomatic	2021-02-22	Santa Cruz County Jail
Undetermined	Undetermined	23	Negative	4057060099	UCSC Multiplex SARS-CoV-2 qPCR Assay	Symptomatic	2021-02-22	Santa Cruz County Jail
Undetermined	Undetermined	27	Negative	4057060091	UCSC Multiplex SARS-CoV-2 qPCR Assay	Symptomatic	2021-02-22	Santa Cruz County Jail
Undetermined	Undetermined	25	Negative	4057060107	UCSC Multiplex SARS-CoV-2 qPCR Assay	Symptomatic	2021-02-22	Santa Cruz County Jail
Undetermined	Undetermined	28	Negative	4057060084	UCSC Multiplex SARS-CoV-2 qPCR Assay	Symptomatic	2021-02-22	Santa Cruz County Jail
Undetermined	Undetermined	27	Negative	4057039044	UCSC Multiplex SARS-CoV-2 qPCR Assay	Symptomatic	2021-02-22	Santa Cruz County Jail
Undetermined	Undetermined	27	Negative	4057060109	UCSC Multiplex SARS-CoV-2 qPCR Assay	Symptomatic	2021-02-22	Santa Cruz County Jail
Undetermined	Undetermined	28	Negative	5003223056	UCSC Multiplex SARS-CoV-2 qPCR Assay	Symptomatic	2021-02-22	Santa Cruz County Jail
Undetermined	Undetermined	26	Negative	4057060119	UCSC Multiplex SARS-CoV-2 qPCR Assay	Symptomatic	2021-02-22	Santa Cruz County Jail
Undetermined	Undetermined	28	Negative	4055975554	UCSC Multiplex SARS-CoV-2 qPCR Assay	Symptomatic	2021-02-22	Santa Cruz County Jail
Undetermined	Undetermined	27	Negative	5003223120	UCSC Multiplex SARS-CoV-2 qPCR Assay	Symptomatic	2021-02-22	Santa Cruz County Jail
Undetermined	Undetermined	28	Negative	5003223128	UCSC Multiplex SARS-CoV-2 qPCR Assay	Symptomatic	2021-02-22	Santa Cruz County Jail
Undetermined	Undetermined	31	Negative	5003223116	UCSC Multiplex SARS-CoV-2 qPCR Assay	Symptomatic	2021-02-22	Santa Cruz County Jail
Undetermined	Undetermined	25	Negative	5003223091	UCSC Multiplex SARS-CoV-2 qPCR Assay	Symptomatic	2021-02-22	Santa Cruz County Jail
Undetermined	Undetermined	26	Negative	4057060121	UCSC Multiplex SARS-CoV-2 qPCR Assay	Symptomatic	2021-02-22	Santa Cruz County Jail
Undetermined	Undetermined	29	Negative	4057039029	UCSC Multiplex SARS-CoV-2 qPCR Assay	Symptomatic	2021-02-22	Santa Cruz County Jail
Undetermined	Undetermined	28	Negative	5003223121	UCSC Multiplex SARS-CoV-2 qPCR Assay	Symptomatic	2021-02-22	Santa Cruz County Jail
Undetermined	Undetermined	27	Negative	5003223106	UCSC Multiplex SARS-CoV-2 qPCR Assay	Symptomatic	2021-02-22	Santa Cruz County Jail
Undetermined	Undetermined	25	Negative	5003223126	UCSC Multiplex SARS-CoV-2 qPCR Assay	Symptomatic	2021-02-22	Santa Cruz County Jail
Undetermined	Undetermined	28	Negative	4057039052	UCSC Multiplex SARS-CoV-2 qPCR Assay	Symptomatic	2021-02-22	Santa Cruz County Jail
Undetermined	Undetermined	27	Negative	5003223114	UCSC Multiplex SARS-CoV-2 qPCR Assay	Symptomatic	2021-02-22	Santa Cruz County Jail
Undetermined	Undetermined	27	Negative	5003223109	UCSC Multiplex SARS-CoV-2 qPCR Assay	Symptomatic	2021-02-22	Santa Cruz County Jail
Undetermined	Undetermined	26	Negative	5003223122	UCSC Multiplex SARS-CoV-2 qPCR Assay	Symptomatic	2021-02-22	Santa Cruz County Jail
Undetermined	Undetermined	28	Negative	5003223127	UCSC Multiplex SARS-CoV-2 qPCR Assay	Symptomatic	2021-02-22	Santa Cruz County Jail
Undetermined	Undetermined	26	Negative	4057060097	UCSC Multiplex SARS-CoV-2 qPCR Assay	Symptomatic	2021-02-22	Santa Cruz County Jail
22	23	27	Positive	4057060156	UCSC Multiplex SARS-CoV-2 qPCR Assay	Symptomatic	2021-02-22	Santa Cruz County Jail
Undetermined	Undetermined	29	Negative	5003223090	UCSC Multiplex SARS-CoV-2 qPCR Assay	Symptomatic	2021-02-22	Santa Cruz County Jail
Undetermined	Undetermined	27	Negative	4055975526	UCSC Multiplex SARS-CoV-2 qPCR Assay	Symptomatic	2021-02-22	Santa Cruz County Jail
Undetermined	Undetermined	28	Negative	5003223104	UCSC Multiplex SARS-CoV-2 qPCR Assay	Symptomatic	2021-02-22	Santa Cruz County Jail
Undetermined	Undetermined	28	Negative	4055975613	UCSC Multiplex SARS-CoV-2 qPCR Assay	Symptomatic	2021-02-22	Santa Cruz County Jail
Undetermined	Undetermined	29	Negative	4055975528	UCSC Multiplex SARS-CoV-2 qPCR Assay	Symptomatic	2021-02-22	Santa Cruz County Jail
Undetermined	Undetermined	29	Negative	4055975530	UCSC Multiplex SARS-CoV-2 qPCR Assay	Symptomatic	2021-02-22	Santa Cruz County Jail
Undetermined	Undetermined	29	Negative	4057060093	UCSC Multiplex SARS-CoV-2 qPCR Assay	Symptomatic	2021-02-22	Santa Cruz County Jail
Undetermined	Undetermined	28	Negative	4057039054	UCSC Multiplex SARS-CoV-2 qPCR Assay	Symptomatic	2021-02-22	Santa Cruz County Jail
Undetermined	Undetermined	25	Negative	4057039042	UCSC Multiplex SARS-CoV-2 qPCR Assay	Symptomatic	2021-02-22	Santa Cruz County Jail
Undetermined	Undetermined	26	Negative	4057060086	UCSC Multiplex SARS-CoV-2 qPCR Assay	Symptomatic	2021-02-22	Santa Cruz County Jail
Undetermined	Undetermined	28	Negative	4057060096	UCSC Multiplex SARS-CoV-2 qPCR Assay	Symptomatic	2021-02-22	Santa Cruz County Jail
Undetermined	Undetermined	27	Negative	4057060169	UCSC Multiplex SARS-CoV-2 qPCR Assay	Symptomatic	2021-02-22	Santa Cruz County Jail
Undetermined	Undetermined	26	Negative	4057060168	UCSC Multiplex SARS-CoV-2 qPCR Assay	Symptomatic	2021-02-22	Santa Cruz County Jail
Undetermined	Undetermined	26	Negative	4057039030	UCSC Multiplex SARS-CoV-2 qPCR Assay	Symptomatic	2021-02-22	Santa Cruz County Jail
Undetermined	Undetermined	29	Negative	5003223101	UCSC Multiplex SARS-CoV-2 qPCR Assay	Symptomatic	2021-02-22	Santa Cruz County Jail
Undetermined	Undetermined	28	Negative	4057039032	UCSC Multiplex SARS-CoV-2 qPCR Assay	Symptomatic	2021-02-22	Santa Cruz County Jail
Undetermined	Undetermined	28	Negative	5003223124	UCSC Multiplex SARS-CoV-2 qPCR Assay	Symptomatic	2021-02-22	Santa Cruz County Jail
Undetermined	Undetermined	28	Negative	4057060170	UCSC Multiplex SARS-CoV-2 qPCR Assay	Symptomatic	2021-02-22	Santa Cruz County Jail
Undetermined	Undetermined	29	Negative	5003223080	UCSC Multiplex SARS-CoV-2 qPCR Assay	Symptomatic	2021-02-22	Santa Cruz County Jail
Undetermined	Undetermined	27	Negative	5003223092	UCSC Multiplex SARS-CoV-2 qPCR Assay	Symptomatic	2021-02-22	Santa Cruz County Jail
Undetermined	Undetermined	26	Negative	4055975601	UCSC Multiplex SARS-CoV-2 qPCR Assay	Symptomatic	2021-02-22	Santa Cruz County Jail
Undetermined	Undetermined	27	Negative	4055975550	UCSC Multiplex SARS-CoV-2 qPCR Assay	Symptomatic	2021-02-22	Santa Cruz County Jail
Undetermined	Undetermined	28	Negative	4055975563	UCSC Multiplex SARS-CoV-2 qPCR Assay	Symptomatic	2021-02-22	Santa Cruz County Jail
Undetermined	Undetermined	27	Negative	5003223115	UCSC Multiplex SARS-CoV-2 qPCR Assay	Symptomatic	2021-02-22	Santa Cruz County Jail
Undetermined	Undetermined	28	Negative	5003223102	UCSC Multiplex SARS-CoV-2 qPCR Assay	Symptomatic	2021-02-22	Santa Cruz County Jail
Undetermined	Undetermined	27	Negative	5003223112	UCSC Multiplex SARS-CoV-2 qPCR Assay	Symptomatic	2021-02-22	Santa Cruz County Jail
Undetermined	Undetermined	25	Negative	4057060102	UCSC Multiplex SARS-CoV-2 qPCR Assay	Symptomatic	2021-02-22	Santa Cruz County Jail
Undetermined	Undetermined	27	Negative	4057060133	UCSC Multiplex SARS-CoV-2 qPCR Assay	Symptomatic	2021-02-22	Santa Cruz County Jail
Undetermined	Undetermined	26	Negative	4057060145	UCSC Multiplex SARS-CoV-2 qPCR Assay	Symptomatic	2021-02-22	Santa Cruz County Jail
Undetermined	Undetermined	26	Negative	5003223044	UCSC Multiplex SARS-CoV-2 qPCR Assay	Symptomatic	2021-02-22	Santa Cruz County Jail
Undetermined	Undetermined	28	Negative	4057039057	UCSC Multiplex SARS-CoV-2 qPCR Assay	Symptomatic	2021-02-22	Santa Cruz County Jail
Undetermined	Undetermined	24	Negative	4057060100	UCSC Multiplex SARS-CoV-2 qPCR Assay	Symptomatic	2021-02-22	Santa Cruz County Jail
Undetermined	Undetermined	26	Negative	4057039034	UCSC Multiplex SARS-CoV-2 qPCR Assay	Symptomatic	2021-02-22	Santa Cruz County Jail
Undetermined	Undetermined	29	Negative	4057039055	UCSC Multiplex SARS-CoV-2 qPCR Assay	Symptomatic	2021-02-22	Santa Cruz County Jail
Undetermined	Undetermined	26	Negative	4055975551	UCSC Multiplex SARS-CoV-2 qPCR Assay	Symptomatic	2021-02-22	Santa Cruz County Jail
Undetermined	Undetermined	23	Negative	4057037077	UCSC Multiplex SARS-CoV-2 qPCR Assay	Symptomatic	2021-02-22	Santa Cruz County Jail
Undetermined	Undetermined	26	Negative	4055975596	UCSC Multiplex SARS-CoV-2 qPCR Assay	Symptomatic	2021-02-22	Santa Cruz County Jail
Undetermined	Undetermined	26	Negative	4057039043	UCSC Multiplex SARS-CoV-2 qPCR Assay	Symptomatic	2021-02-22	Santa Cruz County Jail
Undetermined	Undetermined	27	Negative	4057039031	UCSC Multiplex SARS-CoV-2 qPCR Assay	Symptomatic	2021-02-22	Santa Cruz County Jail
Undetermined	Undetermined	25	Negative	4057060110	UCSC Multiplex SARS-CoV-2 qPCR Assay	Symptomatic	2021-02-22	Santa Cruz County Jail
Undetermined	Undetermined	25	Negative	4057060098	UCSC Multiplex SARS-CoV-2 qPCR Assay	Symptomatic	2021-02-22	Santa Cruz County Jail
Undetermined	Undetermined	25	Negative	4057037089	UCSC Multiplex SARS-CoV-2 qPCR Assay	Symptomatic	2021-02-22	Santa Cruz County Jail
Undetermined	Undetermined	29	Negative	4055975598	UCSC Multiplex SARS-CoV-2 qPCR Assay	Symptomatic	2021-02-22	Santa Cruz County Jail
Undetermined	Undetermined	24	Negative	4055975589	UCSC Multiplex SARS-CoV-2 qPCR Assay	Symptomatic	2021-02-22	Santa Cruz County Jail
Undetermined	Undetermined	23	Negative	4057060111	UCSC Multiplex SARS-CoV-2 qPCR Assay	Symptomatic	2021-02-22	Santa Cruz County Jail
Undetermined	Undetermined	25	Negative	4057037075	UCSC Multiplex SARS-CoV-2 qPCR Assay	Symptomatic	2021-02-22	Santa Cruz County Jail
Undetermined	Undetermined	25	Negative	4057060101	UCSC Multiplex SARS-CoV-2 qPCR Assay	Symptomatic	2021-02-22	Santa Cruz County Jail
Undetermined	Undetermined	27	Negative	4057039033	UCSC Multiplex SARS-CoV-2 qPCR Assay	Symptomatic	2021-02-22	Santa Cruz County Jail
Undetermined	Undetermined	27	Negative	5003223100	UCSC Multiplex SARS-CoV-2 qPCR Assay	Symptomatic	2021-02-22	Santa Cruz County Jail
Undetermined	Undetermined	27	Negative	4057060120	UCSC Multiplex SARS-CoV-2 qPCR Assay	Symptomatic	2021-02-22	Santa Cruz County Jail
Undetermined	Undetermined	26	Negative	5003166133	UCSC Multiplex SARS-CoV-2 qPCR Assay	Surveillance	2021-02-22	Cowell Student Health Center
Undetermined	Undetermined	23	Negative	5003166195	UCSC Multiplex SARS-CoV-2 qPCR Assay	Surveillance	2021-02-22	Cowell Student Health Center
Undetermined	Undetermined	26	Negative	5003166194	UCSC Multiplex SARS-CoV-2 qPCR Assay	Surveillance	2021-02-22	Cowell Student Health Center
Undetermined	Undetermined	26	Negative	5003224910	UCSC Multiplex SARS-CoV-2 qPCR Assay	Surveillance	2021-02-22	Cowell Student Health Center
Undetermined	Undetermined	26	Negative	5003166131	UCSC Multiplex SARS-CoV-2 qPCR Assay	Surveillance	2021-02-22	Cowell Student Health Center
Undetermined	Undetermined	25	Negative	5003166144	UCSC Multiplex SARS-CoV-2 qPCR Assay	Surveillance	2021-02-22	Cowell Student Health Center
Undetermined	Undetermined	25	Negative	5003166147	UCSC Multiplex SARS-CoV-2 qPCR Assay	Surveillance	2021-02-22	Cowell Student Health Center
Undetermined	Undetermined	26	Negative	5003166173	UCSC Multiplex SARS-CoV-2 qPCR Assay	Surveillance	2021-02-22	Cowell Student Health Center
Undetermined	Undetermined	26	Negative	5003166123	UCSC Multiplex SARS-CoV-2 qPCR Assay	Surveillance	2021-02-22	Cowell Student Health Center
Undetermined	Undetermined	24	Negative	5003224911	UCSC Multiplex SARS-CoV-2 qPCR Assay	Surveillance	2021-02-22	Cowell Student Health Center
Undetermined	Undetermined	24	Negative	5003166154	UCSC Multiplex SARS-CoV-2 qPCR Assay	Surveillance	2021-02-22	Cowell Student Health Center
Undetermined	Undetermined	26	Negative	5003224931	UCSC Multiplex SARS-CoV-2 qPCR Assay	Surveillance	2021-02-22	Cowell Student Health Center
Undetermined	Undetermined	26	Negative	5003163632	UCSC Multiplex SARS-CoV-2 qPCR Assay	Surveillance	2021-02-22	Cowell Student Health Center
Undetermined	Undetermined	25	Negative	5003166197	UCSC Multiplex SARS-CoV-2 qPCR Assay	Surveillance	2021-02-22	Cowell Student Health Center
Undetermined	Undetermined	23	Negative	5003166156	UCSC Multiplex SARS-CoV-2 qPCR Assay	Surveillance	2021-02-22	Cowell Student Health Center
Undetermined	Undetermined	25	Negative	5003166117	UCSC Multiplex SARS-CoV-2 qPCR Assay	Surveillance	2021-02-22	Cowell Student Health Center
Undetermined	Undetermined	24	Negative	5003163627	UCSC Multiplex SARS-CoV-2 qPCR Assay	Surveillance	2021-02-22	Cowell Student Health Center
Undetermined	Undetermined	27	Negative	5003224909	UCSC Multiplex SARS-CoV-2 qPCR Assay	Surveillance	2021-02-22	Cowell Student Health Center
Undetermined	Undetermined	25	Negative	5003166155	UCSC Multiplex SARS-CoV-2 qPCR Assay	Surveillance	2021-02-22	Cowell Student Health Center
Undetermined	Undetermined	26	Negative	5003166192	UCSC Multiplex SARS-CoV-2 qPCR Assay	Surveillance	2021-02-22	Cowell Student Health Center
Undetermined	Undetermined	24	Negative	5003163636	UCSC Multiplex SARS-CoV-2 qPCR Assay	Surveillance	2021-02-22	Cowell Student Health Center
Undetermined	Undetermined	28	Negative	5003166165	UCSC Multiplex SARS-CoV-2 qPCR Assay	Surveillance	2021-02-22	Cowell Student Health Center
Undetermined	Undetermined	24	Negative	5003224922	UCSC Multiplex SARS-CoV-2 qPCR Assay	Surveillance	2021-02-22	Cowell Student Health Center
Undetermined	Undetermined	26	Negative	5003163629	UCSC Multiplex SARS-CoV-2 qPCR Assay	Surveillance	2021-02-22	Cowell Student Health Center
Undetermined	Undetermined	24	Negative	5003163644	UCSC Multiplex SARS-CoV-2 qPCR Assay	Surveillance	2021-02-22	Cowell Student Health Center
Undetermined	Undetermined	25	Negative	5003166176	UCSC Multiplex SARS-CoV-2 qPCR Assay	Surveillance	2021-02-22	Cowell Student Health Center
Undetermined	Undetermined	26	Negative	5003166198	UCSC Multiplex SARS-CoV-2 qPCR Assay	Surveillance	2021-02-22	Cowell Student Health Center
Undetermined	Undetermined	25	Negative	5003163624	UCSC Multiplex SARS-CoV-2 qPCR Assay	Surveillance	2021-02-22	Cowell Student Health Center
Undetermined	Undetermined	27	Negative	5003163628	UCSC Multiplex SARS-CoV-2 qPCR Assay	Surveillance	2021-02-22	Cowell Student Health Center
Undetermined	Undetermined	26	Negative	5003166190	UCSC Multiplex SARS-CoV-2 qPCR Assay	Surveillance	2021-02-22	Cowell Student Health Center
Undetermined	Undetermined	26	Negative	5003163641	UCSC Multiplex SARS-CoV-2 qPCR Assay	Surveillance	2021-02-22	Cowell Student Health Center
Undetermined	Undetermined	24	Negative	5003224946	UCSC Multiplex SARS-CoV-2 qPCR Assay	Surveillance	2021-02-22	Cowell Student Health Center
Undetermined	Undetermined	30	Negative	5003166138	UCSC Multiplex SARS-CoV-2 qPCR Assay	Surveillance	2021-02-22	Cowell Student Health Center
Undetermined	Undetermined	22	Negative	5003224925	UCSC Multiplex SARS-CoV-2 qPCR Assay	Surveillance	2021-02-22	Cowell Student Health Center
Undetermined	Undetermined	27	Negative	5003224947	UCSC Multiplex SARS-CoV-2 qPCR Assay	Surveillance	2021-02-22	Cowell Student Health Center
Undetermined	Undetermined	25	Negative	5003224929	UCSC Multiplex SARS-CoV-2 qPCR Assay	Surveillance	2021-02-22	Cowell Student Health Center
Undetermined	Undetermined	25	Negative	5003166177	UCSC Multiplex SARS-CoV-2 qPCR Assay	Surveillance	2021-02-22	Cowell Student Health Center
Undetermined	Undetermined	25	Negative	5003166174	UCSC Multiplex SARS-CoV-2 qPCR Assay	Surveillance	2021-02-22	Cowell Student Health Center
Undetermined	Undetermined	25	Negative	5003224926	UCSC Multiplex SARS-CoV-2 qPCR Assay	Surveillance	2021-02-22	Cowell Student Health Center
Undetermined	Undetermined	25	Negative	5003166130	UCSC Multiplex SARS-CoV-2 qPCR Assay	Surveillance	2021-02-22	Cowell Student Health Center
Undetermined	Undetermined	25	Negative	5003224941	UCSC Multiplex SARS-CoV-2 qPCR Assay	Surveillance	2021-02-22	Cowell Student Health Center
Undetermined	Undetermined	26	Negative	5003224908	UCSC Multiplex SARS-CoV-2 qPCR Assay	Surveillance	2021-02-22	Cowell Student Health Center
Undetermined	Undetermined	25	Negative	5003166164	UCSC Multiplex SARS-CoV-2 qPCR Assay	Surveillance	2021-02-22	Cowell Student Health Center
Undetermined	Undetermined	26	Negative	5003166178	UCSC Multiplex SARS-CoV-2 qPCR Assay	Surveillance	2021-02-22	Cowell Student Health Center
Undetermined	Undetermined	25	Negative	5003163649	UCSC Multiplex SARS-CoV-2 qPCR Assay	Surveillance	2021-02-22	Cowell Student Health Center
Undetermined	Undetermined	24	Negative	5003224923	UCSC Multiplex SARS-CoV-2 qPCR Assay	Surveillance	2021-02-22	Cowell Student Health Center
Undetermined	Undetermined	26	Negative	5003166187	UCSC Multiplex SARS-CoV-2 qPCR Assay	Surveillance	2021-02-22	Cowell Student Health Center
Undetermined	Undetermined	24	Negative	5003224907	UCSC Multiplex SARS-CoV-2 qPCR Assay	Surveillance	2021-02-22	Cowell Student Health Center
Undetermined	Undetermined	25	Negative	5003166126	UCSC Multiplex SARS-CoV-2 qPCR Assay	Surveillance	2021-02-22	Cowell Student Health Center
Undetermined	Undetermined	26	Negative	5003224920	UCSC Multiplex SARS-CoV-2 qPCR Assay	Surveillance	2021-02-22	Cowell Student Health Center
Undetermined	Undetermined	26	Negative	5003166114	UCSC Multiplex SARS-CoV-2 qPCR Assay	Surveillance	2021-02-22	Cowell Student Health Center
Undetermined	Undetermined	25	Negative	5003224921	UCSC Multiplex SARS-CoV-2 qPCR Assay	Surveillance	2021-02-22	Cowell Student Health Center
Undetermined	Undetermined	24	Negative	5003224917	UCSC Multiplex SARS-CoV-2 qPCR Assay	Surveillance	2021-02-22	Cowell Student Health Center
Undetermined	Undetermined	27	Negative	5003224924	UCSC Multiplex SARS-CoV-2 qPCR Assay	Surveillance	2021-02-22	Cowell Student Health Center
Undetermined	Undetermined	24	Negative	5003166140	UCSC Multiplex SARS-CoV-2 qPCR Assay	Surveillance	2021-02-22	Cowell Student Health Center
Undetermined	Undetermined	22	Negative	5003224935	UCSC Multiplex SARS-CoV-2 qPCR Assay	Surveillance	2021-02-22	Cowell Student Health Center
Undetermined	Undetermined	25	Negative	5003163616	UCSC Multiplex SARS-CoV-2 qPCR Assay	Surveillance	2021-02-22	Cowell Student Health Center
Undetermined	Undetermined	25	Negative	5003166188	UCSC Multiplex SARS-CoV-2 qPCR Assay	Surveillance	2021-02-22	Cowell Student Health Center
Undetermined	Undetermined	25	Negative	5003224927	UCSC Multiplex SARS-CoV-2 qPCR Assay	Surveillance	2021-02-22	Cowell Student Health Center
Undetermined	Undetermined	24	Negative	5003163618	UCSC Multiplex SARS-CoV-2 qPCR Assay	Surveillance	2021-02-22	Cowell Student Health Center
Undetermined	Undetermined	26	Negative	5003166153	UCSC Multiplex SARS-CoV-2 qPCR Assay	Surveillance	2021-02-22	Cowell Student Health Center
Undetermined	Undetermined	26	Negative	5003163623	UCSC Multiplex SARS-CoV-2 qPCR Assay	Surveillance	2021-02-22	Cowell Student Health Center
Undetermined	Undetermined	24	Negative	5003163640	UCSC Multiplex SARS-CoV-2 qPCR Assay	Surveillance	2021-02-22	Cowell Student Health Center
Undetermined	Undetermined	26	Negative	5003166191	UCSC Multiplex SARS-CoV-2 qPCR Assay	Surveillance	2021-02-22	Cowell Student Health Center
Undetermined	Undetermined	28	Negative	5003166139	UCSC Multiplex SARS-CoV-2 qPCR Assay	Surveillance	2021-02-22	Cowell Student Health Center
Undetermined	Undetermined	25	Negative	5003166150	UCSC Multiplex SARS-CoV-2 qPCR Assay	Surveillance	2021-02-22	Cowell Student Health Center
Undetermined	Undetermined	27	Negative	5003224912	UCSC Multiplex SARS-CoV-2 qPCR Assay	Surveillance	2021-02-22	Cowell Student Health Center
Undetermined	Undetermined	24	Negative	5003224913	UCSC Multiplex SARS-CoV-2 qPCR Assay	Surveillance	2021-02-22	Cowell Student Health Center
Undetermined	Undetermined	25	Negative	5003163613	UCSC Multiplex SARS-CoV-2 qPCR Assay	Surveillance	2021-02-22	Cowell Student Health Center
Undetermined	Undetermined	26	Negative	5003166200	UCSC Multiplex SARS-CoV-2 qPCR Assay	Surveillance	2021-02-22	Cowell Student Health Center
Undetermined	Undetermined	24	Negative	5003224948	UCSC Multiplex SARS-CoV-2 qPCR Assay	Surveillance	2021-02-22	Cowell Student Health Center
Undetermined	Undetermined	28	Negative	5003224919	UCSC Multiplex SARS-CoV-2 qPCR Assay	Surveillance	2021-02-22	Cowell Student Health Center
Undetermined	Undetermined	25	Negative	5003163621	UCSC Multiplex SARS-CoV-2 qPCR Assay	Surveillance	2021-02-22	Cowell Student Health Center
Undetermined	Undetermined	26	Negative	5003163648	UCSC Multiplex SARS-CoV-2 qPCR Assay	Surveillance	2021-02-22	Cowell Student Health Center
Undetermined	Undetermined	24	Negative	5003163614	UCSC Multiplex SARS-CoV-2 qPCR Assay	Surveillance	2021-02-22	Cowell Student Health Center
Undetermined	Undetermined	24	Negative	5003166109	UCSC Multiplex SARS-CoV-2 qPCR Assay	Surveillance	2021-02-22	Cowell Student Health Center
Undetermined	Undetermined	27	Negative	5003163651	UCSC Multiplex SARS-CoV-2 qPCR Assay	Surveillance	2021-02-22	Cowell Student Health Center
Undetermined	Undetermined	25	Negative	5003163653	UCSC Multiplex SARS-CoV-2 qPCR Assay	Surveillance	2021-02-22	Cowell Student Health Center
Undetermined	Undetermined	24	Negative	5003162280	UCSC Multiplex SARS-CoV-2 qPCR Assay	Surveillance	2021-02-22	Cowell Student Health Center
Undetermined	Undetermined	24	Negative	5003163634	UCSC Multiplex SARS-CoV-2 qPCR Assay	Surveillance	2021-02-22	Cowell Student Health Center
Undetermined	Undetermined	25	Negative	5003224905	UCSC Multiplex SARS-CoV-2 qPCR Assay	Surveillance	2021-02-22	Cowell Student Health Center
Undetermined	Undetermined	30	Negative	5003166115	UCSC Multiplex SARS-CoV-2 qPCR Assay	Surveillance	2021-02-22	Cowell Student Health Center
Undetermined	Undetermined	26	Negative	5003166127	UCSC Multiplex SARS-CoV-2 qPCR Assay	Surveillance	2021-02-22	Cowell Student Health Center
Undetermined	Undetermined	30	Negative	5003166113	UCSC Multiplex SARS-CoV-2 qPCR Assay	Surveillance	2021-02-22	Cowell Student Health Center
Undetermined	Undetermined	27	Negative	5003166162	UCSC Multiplex SARS-CoV-2 qPCR Assay	Surveillance	2021-02-22	Cowell Student Health Center
Undetermined	Undetermined	26	Negative	5003166152	UCSC Multiplex SARS-CoV-2 qPCR Assay	Surveillance	2021-02-22	Cowell Student Health Center
Undetermined	Undetermined	25	Negative	5003166199	UCSC Multiplex SARS-CoV-2 qPCR Assay	Surveillance	2021-02-22	Cowell Student Health Center
Undetermined	Undetermined	27	Negative	5003163639	UCSC Multiplex SARS-CoV-2 qPCR Assay	Surveillance	2021-02-22	Cowell Student Health Center
Undetermined	Undetermined	25	Negative	5003166141	UCSC Multiplex SARS-CoV-2 qPCR Assay	Surveillance	2021-02-22	Cowell Student Health Center
Undetermined	Undetermined	24	Negative	5003224945	UCSC Multiplex SARS-CoV-2 qPCR Assay	Surveillance	2021-02-22	Cowell Student Health Center
Undetermined	Undetermined	23	Negative	5003224906	UCSC Multiplex SARS-CoV-2 qPCR Assay	Surveillance	2021-02-22	Cowell Student Health Center
Undetermined	Undetermined	26	Negative	5003163615	UCSC Multiplex SARS-CoV-2 qPCR Assay	Surveillance	2021-02-22	Cowell Student Health Center
Undetermined	Undetermined	23	Negative	5003163633	UCSC Multiplex SARS-CoV-2 qPCR Assay	Surveillance	2021-02-22	Cowell Student Health Center
Undetermined	Undetermined	26	Negative	5003163638	UCSC Multiplex SARS-CoV-2 qPCR Assay	Surveillance	2021-02-22	Cowell Student Health Center
Undetermined	Undetermined	24	Negative	5003166151	UCSC Multiplex SARS-CoV-2 qPCR Assay	Surveillance	2021-02-22	Cowell Student Health Center
Undetermined	Undetermined	26	Negative	5003166163	UCSC Multiplex SARS-CoV-2 qPCR Assay	Surveillance	2021-02-22	Cowell Student Health Center
Undetermined	Undetermined	25	Negative	5003166189	UCSC Multiplex SARS-CoV-2 qPCR Assay	Surveillance	2021-02-22	Cowell Student Health Center
Undetermined	Undetermined	25	Negative	5003166186	UCSC Multiplex SARS-CoV-2 qPCR Assay	Surveillance	2021-02-22	Cowell Student Health Center
Undetermined	Undetermined	23	Negative	5003166128	UCSC Multiplex SARS-CoV-2 qPCR Assay	Surveillance	2021-02-22	Cowell Student Health Center
Undetermined	Undetermined	25	Negative	5003224915	UCSC Multiplex SARS-CoV-2 qPCR Assay	Surveillance	2021-02-22	Cowell Student Health Center
Undetermined	Undetermined	25	Negative	5003166119	UCSC Multiplex SARS-CoV-2 qPCR Assay	Surveillance	2021-02-22	Cowell Student Health Center
Undetermined	Undetermined	26	Negative	5003166118	UCSC Multiplex SARS-CoV-2 qPCR Assay	Surveillance	2021-02-22	Cowell Student Health Center
Undetermined	Undetermined	27	Negative	5003163635	UCSC Multiplex SARS-CoV-2 qPCR Assay	Surveillance	2021-02-22	Cowell Student Health Center
Undetermined	Undetermined	25	Negative	5003224937	UCSC Multiplex SARS-CoV-2 qPCR Assay	Surveillance	2021-02-22	Cowell Student Health Center
Undetermined	Undetermined	24	Negative	5003224918	UCSC Multiplex SARS-CoV-2 qPCR Assay	Surveillance	2021-02-22	Cowell Student Health Center
Undetermined	Undetermined	25	Negative	5003166175	UCSC Multiplex SARS-CoV-2 qPCR Assay	Surveillance	2021-02-22	Cowell Student Health Center
Undetermined	Undetermined	25	Negative	5003163626	UCSC Multiplex SARS-CoV-2 qPCR Assay	Surveillance	2021-02-22	Cowell Student Health Center
Undetermined	Undetermined	26	Negative	5003163647	UCSC Multiplex SARS-CoV-2 qPCR Assay	Surveillance	2021-02-22	Cowell Student Health Center
Undetermined	Undetermined	24	Negative	5003163622	UCSC Multiplex SARS-CoV-2 qPCR Assay	Surveillance	2021-02-22	Cowell Student Health Center
Undetermined	Undetermined	23	Negative	5003224936	UCSC Multiplex SARS-CoV-2 qPCR Assay	Surveillance	2021-02-22	Cowell Student Health Center
Undetermined	Undetermined	27	Negative	5003166120	UCSC Multiplex SARS-CoV-2 qPCR Assay	Surveillance	2021-02-22	Cowell Student Health Center
Undetermined	Undetermined	25	Negative	5003224914	UCSC Multiplex SARS-CoV-2 qPCR Assay	Surveillance	2021-02-22	Cowell Student Health Center
Undetermined	Undetermined	24	Negative	5003166105	UCSC Multiplex SARS-CoV-2 qPCR Assay	Surveillance	2021-02-22	Cowell Student Health Center
Undetermined	Undetermined	25	Negative	5003166106	UCSC Multiplex SARS-CoV-2 qPCR Assay	Surveillance	2021-02-22	Cowell Student Health Center
Undetermined	Undetermined	25	Negative	5003166121	UCSC Multiplex SARS-CoV-2 qPCR Assay	Surveillance	2021-02-22	Cowell Student Health Center
Undetermined	Undetermined	25	Negative	5003163609	UCSC Multiplex SARS-CoV-2 qPCR Assay	Surveillance	2021-02-22	Cowell Student Health Center
Undetermined	Undetermined	26	Negative	5003224942	UCSC Multiplex SARS-CoV-2 qPCR Assay	Surveillance	2021-02-22	Cowell Student Health Center
Undetermined	Undetermined	26	Negative	5003166116	UCSC Multiplex SARS-CoV-2 qPCR Assay	Surveillance	2021-02-22	Cowell Student Health Center
Undetermined	Undetermined	27	Negative	5003224932	UCSC Multiplex SARS-CoV-2 qPCR Assay	Surveillance	2021-02-22	Cowell Student Health Center
Undetermined	Undetermined	25	Negative	5003224933	UCSC Multiplex SARS-CoV-2 qPCR Assay	Surveillance	2021-02-22	Cowell Student Health Center
Undetermined	Undetermined	27	Negative	5003166107	UCSC Multiplex SARS-CoV-2 qPCR Assay	Surveillance	2021-02-22	Cowell Student Health Center
Undetermined	Undetermined	23	Negative	5003166196	UCSC Multiplex SARS-CoV-2 qPCR Assay	Surveillance	2021-02-22	Cowell Student Health Center
Undetermined	Undetermined	26	Negative	5003166193	UCSC Multiplex SARS-CoV-2 qPCR Assay	Surveillance	2021-02-22	Cowell Student Health Center
Undetermined	Undetermined	25	Negative	5003166166	UCSC Multiplex SARS-CoV-2 qPCR Assay	Surveillance	2021-02-22	Cowell Student Health Center
Undetermined	Undetermined	28	Negative	5003163631	UCSC Multiplex SARS-CoV-2 qPCR Assay	Surveillance	2021-02-22	Cowell Student Health Center
Undetermined	Undetermined	29	Negative	5003224934	UCSC Multiplex SARS-CoV-2 qPCR Assay	Surveillance	2021-02-22	Cowell Student Health Center
Undetermined	Undetermined	25	Negative	5003373898	UCSC Multiplex SARS-CoV-2 qPCR Assay	Symptomatic	2021-02-20	Santa Cruz County Jail
Undetermined	Undetermined	25	Negative	5003162189	UCSC Multiplex SARS-CoV-2 qPCR Assay	Symptomatic	2021-02-20	Salud Para La Gente
Undetermined	Undetermined	28	Negative	5003373849	UCSC Multiplex SARS-CoV-2 qPCR Assay	Symptomatic	2021-02-20	Santa Cruz County Jail
Undetermined	Undetermined	21	Negative	5003162231	UCSC Multiplex SARS-CoV-2 qPCR Assay	Symptomatic	2021-02-20	Salud Para La Gente
Undetermined	Undetermined	23	Negative	5003373929	UCSC Multiplex SARS-CoV-2 qPCR Assay	Symptomatic	2021-02-20	Santa Cruz County Jail
Undetermined	Undetermined	26	Negative	4057060736	UCSC Multiplex SARS-CoV-2 qPCR Assay	Symptomatic	2021-02-20	Santa Cruz Community Health
Undetermined	Undetermined	29	Negative	4057039047	UCSC Multiplex SARS-CoV-2 qPCR Assay	Symptomatic	2021-02-20	Santa Cruz County Jail
37	37	26	Positive	5003162233	UCSC Multiplex SARS-CoV-2 qPCR Assay	Symptomatic	2021-02-20	Salud Para La Gente
Undetermined	Undetermined	23	Negative	4057037974	UCSC Multiplex SARS-CoV-2 qPCR Assay	Symptomatic	2021-02-20	Santa Cruz County Jail
Undetermined	Undetermined	24	Negative	5003162190	UCSC Multiplex SARS-CoV-2 qPCR Assay	Symptomatic	2021-02-20	Salud Para La Gente
Undetermined	Undetermined	25	Negative	4057039058	UCSC Multiplex SARS-CoV-2 qPCR Assay	Symptomatic	2021-02-20	Santa Cruz County Jail
Undetermined	Undetermined	27	Negative	4057037719	UCSC Multiplex SARS-CoV-2 qPCR Assay	Symptomatic	2021-02-20	Salud Para La Gente
Undetermined	Undetermined	26	Negative	5003373911	UCSC Multiplex SARS-CoV-2 qPCR Assay	Symptomatic	2021-02-20	Santa Cruz County Jail
Undetermined	Undetermined	28	Negative	4057060749	UCSC Multiplex SARS-CoV-2 qPCR Assay	Symptomatic	2021-02-20	Santa Cruz Community Health
Undetermined	Undetermined	25	Negative	4055907975	UCSC Multiplex SARS-CoV-2 qPCR Assay	Symptomatic	2021-02-20	Santa Cruz County Jail
Undetermined	Undetermined	25	Negative	5003162232	UCSC Multiplex SARS-CoV-2 qPCR Assay	Symptomatic	2021-02-20	Salud Para La Gente
Undetermined	Undetermined	27	Negative	4055911645	UCSC Multiplex SARS-CoV-2 qPCR Assay	Symptomatic	2021-02-20	Santa Cruz County Jail
Undetermined	Undetermined	24	Negative	5003162230	UCSC Multiplex SARS-CoV-2 qPCR Assay	Symptomatic	2021-02-20	Salud Para La Gente
Undetermined	Undetermined	23	Negative	4057039040	UCSC Multiplex SARS-CoV-2 qPCR Assay	Symptomatic	2021-02-20	Santa Cruz County Jail
Undetermined	Undetermined	26	Negative	4055973304	UCSC Multiplex SARS-CoV-2 qPCR Assay	Surveillance	2021-02-20	Cowell Student Health Center
Undetermined	Undetermined	28	Negative	4057060740	UCSC Multiplex SARS-CoV-2 qPCR Assay	Symptomatic	2021-02-20	Santa Cruz Community Health
Undetermined	Undetermined	30	Negative	4057060697	UCSC Multiplex SARS-CoV-2 qPCR Assay	Symptomatic	2021-02-20	Santa Cruz Community Health
Undetermined	Undetermined	25	Negative	5003162188	UCSC Multiplex SARS-CoV-2 qPCR Assay	Symptomatic	2021-02-20	Salud Para La Gente
Undetermined	Undetermined	26	Negative	4057060726	UCSC Multiplex SARS-CoV-2 qPCR Assay	Symptomatic	2021-02-20	Santa Cruz Community Health
Undetermined	Undetermined	23	Negative	5003162234	UCSC Multiplex SARS-CoV-2 qPCR Assay	Symptomatic	2021-02-20	Salud Para La Gente
Undetermined	Undetermined	24	Negative	4057060750	UCSC Multiplex SARS-CoV-2 qPCR Assay	Symptomatic	2021-02-20	Santa Cruz Community Health
18	18	25	Positive	5003162235	UCSC Multiplex SARS-CoV-2 qPCR Assay	Symptomatic	2021-02-20	Salud Para La Gente
Undetermined	Undetermined	24	Negative	4057037717	UCSC Multiplex SARS-CoV-2 qPCR Assay	Symptomatic	2021-02-20	Salud Para La Gente
Undetermined	Undetermined	28	Negative	4057059251	UCSC Multiplex SARS-CoV-2 qPCR Assay	Symptomatic	2021-02-20	Santa Cruz Community Health
Undetermined	Undetermined	24	Negative	5003162236	UCSC Multiplex SARS-CoV-2 qPCR Assay	Symptomatic	2021-02-20	Salud Para La Gente
Undetermined	Undetermined	24	Negative	4057037718	UCSC Multiplex SARS-CoV-2 qPCR Assay	Symptomatic	2021-02-20	Salud Para La Gente
Undetermined	Undetermined	25	Negative	4055973220	UCSC Multiplex SARS-CoV-2 qPCR Assay	Symptomatic	2021-02-20	Cowell Student Health Center
Undetermined	Undetermined	24	Negative	4057037716	UCSC Multiplex SARS-CoV-2 qPCR Assay	Symptomatic	2021-02-20	Salud Para La Gente
Undetermined	Undetermined	27	Negative	4057039081	UCSC Multiplex SARS-CoV-2 qPCR Assay	Symptomatic	2021-02-20	Santa Cruz County Jail
Undetermined	Undetermined	25	Negative	4057058420	UCSC Multiplex SARS-CoV-2 qPCR Assay	Symptomatic	2021-02-20	Santa Cruz Community Health
Undetermined	Undetermined	25	Negative	5003162186	UCSC Multiplex SARS-CoV-2 qPCR Assay	Symptomatic	2021-02-20	Salud Para La Gente
13	14	23	Positive	5003162229	UCSC Multiplex SARS-CoV-2 qPCR Assay	Symptomatic	2021-02-20	Salud Para La Gente
Undetermined	Undetermined	23	Negative	5003162226	UCSC Multiplex SARS-CoV-2 qPCR Assay	Symptomatic	2021-02-20	Salud Para La Gente
Undetermined	Undetermined	25	Negative	5003162227	UCSC Multiplex SARS-CoV-2 qPCR Assay	Symptomatic	2021-02-20	Salud Para La Gente
Undetermined	Undetermined	26	Negative	5003162228	UCSC Multiplex SARS-CoV-2 qPCR Assay	Symptomatic	2021-02-20	Salud Para La Gente
Undetermined	Undetermined	26	Negative	5003162224	UCSC Multiplex SARS-CoV-2 qPCR Assay	Symptomatic	2021-02-20	Salud Para La Gente
Undetermined	Undetermined	24	Negative	5003162225	UCSC Multiplex SARS-CoV-2 qPCR Assay	Symptomatic	2021-02-20	Salud Para La Gente
Undetermined	Undetermined	24	Negative	5003162185	UCSC Multiplex SARS-CoV-2 qPCR Assay	Symptomatic	2021-02-20	Salud Para La Gente
Undetermined	Undetermined	25	Negative	5003162187	UCSC Multiplex SARS-CoV-2 qPCR Assay	Symptomatic	2021-02-20	Salud Para La Gente
Undetermined	Undetermined	24	Negative	5003222115_Retest1	UCSC Multiplex SARS-CoV-2 qPCR Assay	Surveillance	2021-02-20	Cowell Student Health Center
Undetermined	Undetermined	24	Negative	5003377293_Retest1	UCSC Multiplex SARS-CoV-2 qPCR Assay	Surveillance	2021-02-20	Cowell Student Health Center
Undetermined	Undetermined	26	Negative	5003164664_Retest1	UCSC Multiplex SARS-CoV-2 qPCR Assay	Surveillance	2021-02-20	Cowell Student Health Center
Undetermined	Undetermined	26	Negative	5003164611_Retest1	UCSC Multiplex SARS-CoV-2 qPCR Assay	Surveillance	2021-02-20	Cowell Student Health Center
Undetermined	Undetermined	24	Negative	5003164586_Retest1	UCSC Multiplex SARS-CoV-2 qPCR Assay	Surveillance	2021-02-20	Cowell Student Health Center
Undetermined	Undetermined	25	Negative	5003222358_Retest1	UCSC Multiplex SARS-CoV-2 qPCR Assay	Surveillance	2021-02-20	Cowell Student Health Center
Undetermined	Undetermined	24	Negative	5003371890_Retest1	UCSC Multiplex SARS-CoV-2 qPCR Assay	Surveillance	2021-02-20	Cowell Student Health Center
Undetermined	Undetermined	23	Negative	5003224952_Retest1	UCSC Multiplex SARS-CoV-2 qPCR Assay	Surveillance	2021-02-20	Cowell Student Health Center
Undetermined	Undetermined	24	Negative	5003158119_Retest1	UCSC Multiplex SARS-CoV-2 qPCR Assay	Surveillance	2021-02-20	Cowell Student Health Center
Undetermined	Undetermined	27	Negative	5003162488_Retest1	UCSC Multiplex SARS-CoV-2 qPCR Assay	Surveillance	2021-02-20	Cowell Student Health Center
Undetermined	Undetermined	25	Negative	5003162386_Retest1	UCSC Multiplex SARS-CoV-2 qPCR Assay	Surveillance	2021-02-20	Cowell Student Health Center
Undetermined	Undetermined	21	Negative	5003162398_Retest1	UCSC Multiplex SARS-CoV-2 qPCR Assay	Surveillance	2021-02-20	Cowell Student Health Center
Undetermined	Undetermined	24	Negative	5003162363_Retest1	UCSC Multiplex SARS-CoV-2 qPCR Assay	Surveillance	2021-02-20	Cowell Student Health Center
Undetermined	Undetermined	22	Negative	5003158133_Retest1	UCSC Multiplex SARS-CoV-2 qPCR Assay	Surveillance	2021-02-20	Cowell Student Health Center
Undetermined	Undetermined	22	Negative	5003158087_Retest1	UCSC Multiplex SARS-CoV-2 qPCR Assay	Surveillance	2021-02-20	Cowell Student Health Center
16	16	25	Positive	5003375350_Retest1	UCSC Multiplex SARS-CoV-2 qPCR Assay	Surveillance	2021-02-20	Cowell Student Health Center
Undetermined	Undetermined	29	Negative	5003375341_Retest1	UCSC Multiplex SARS-CoV-2 qPCR Assay	Surveillance	2021-02-20	Cowell Student Health Center
29	28	24	Positive	5003059486_Retest1	UCSC Multiplex SARS-CoV-2 qPCR Assay	Surveillance	2021-02-20	Cowell Student Health Center
Undetermined	Undetermined	25	Negative	5003375314_Retest1	UCSC Multiplex SARS-CoV-2 qPCR Assay	Surveillance	2021-02-20	Cowell Student Health Center
Undetermined	Undetermined	22	Negative	5003222285_Retest1	UCSC Multiplex SARS-CoV-2 qPCR Assay	Surveillance	2021-02-20	Cowell Student Health Center
Undetermined	Undetermined	25	Negative	5003162499	UCSC Multiplex SARS-CoV-2 qPCR Assay	Surveillance	2021-02-19	Cowell Student Health Center
Undetermined	Undetermined	26	Negative	5003162512	UCSC Multiplex SARS-CoV-2 qPCR Assay	Surveillance	2021-02-19	Cowell Student Health Center
Undetermined	Undetermined	24	Negative	5003162513	UCSC Multiplex SARS-CoV-2 qPCR Assay	Surveillance	2021-02-19	Cowell Student Health Center
Undetermined	Undetermined	27	Negative	5003162434	UCSC Multiplex SARS-CoV-2 qPCR Assay	Surveillance	2021-02-19	Cowell Student Health Center
Undetermined	Undetermined	22	Negative	5003162487	UCSC Multiplex SARS-CoV-2 qPCR Assay	Surveillance	2021-02-19	Cowell Student Health Center
Undetermined	Undetermined	25	Negative	5003162514	UCSC Multiplex SARS-CoV-2 qPCR Assay	Surveillance	2021-02-19	Cowell Student Health Center
Undetermined	Undetermined	28	Negative	5003162419	UCSC Multiplex SARS-CoV-2 qPCR Assay	Surveillance	2021-02-19	Cowell Student Health Center
Undetermined	Undetermined	25	Negative	5003162399	UCSC Multiplex SARS-CoV-2 qPCR Assay	Surveillance	2021-02-19	Cowell Student Health Center
Undetermined	Undetermined	24	Negative	5003162420	UCSC Multiplex SARS-CoV-2 qPCR Assay	Surveillance	2021-02-19	Cowell Student Health Center
Undetermined	Undetermined	26	Negative	5003162500	UCSC Multiplex SARS-CoV-2 qPCR Assay	Surveillance	2021-02-19	Cowell Student Health Center
Undetermined	Undetermined	25	Negative	5003162361	UCSC Multiplex SARS-CoV-2 qPCR Assay	Surveillance	2021-02-19	Cowell Student Health Center
Undetermined	Undetermined	24	Negative	5003162445	UCSC Multiplex SARS-CoV-2 qPCR Assay	Surveillance	2021-02-19	Cowell Student Health Center
Undetermined	Undetermined	26	Negative	5003162370	UCSC Multiplex SARS-CoV-2 qPCR Assay	Surveillance	2021-02-19	Cowell Student Health Center
Undetermined	Undetermined	26	Negative	5003162409	UCSC Multiplex SARS-CoV-2 qPCR Assay	Surveillance	2021-02-19	Cowell Student Health Center
Undetermined	Undetermined	26	Negative	5003162523	UCSC Multiplex SARS-CoV-2 qPCR Assay	Surveillance	2021-02-19	Cowell Student Health Center
Undetermined	Undetermined	25	Negative	5003162446	UCSC Multiplex SARS-CoV-2 qPCR Assay	Surveillance	2021-02-19	Cowell Student Health Center
Undetermined	Undetermined	27	Negative	5003162535	UCSC Multiplex SARS-CoV-2 qPCR Assay	Surveillance	2021-02-19	Cowell Student Health Center
Undetermined	Undetermined	25	Negative	5003162411	UCSC Multiplex SARS-CoV-2 qPCR Assay	Surveillance	2021-02-19	Cowell Student Health Center
Undetermined	Undetermined	24	Negative	5003162375	UCSC Multiplex SARS-CoV-2 qPCR Assay	Surveillance	2021-02-19	Cowell Student Health Center
Undetermined	Undetermined	25	Negative	5003162410	UCSC Multiplex SARS-CoV-2 qPCR Assay	Surveillance	2021-02-19	Cowell Student Health Center
Undetermined	Undetermined	27	Negative	5003162372	UCSC Multiplex SARS-CoV-2 qPCR Assay	Surveillance	2021-02-19	Cowell Student Health Center
Undetermined	Undetermined	27	Negative	5003162384	UCSC Multiplex SARS-CoV-2 qPCR Assay	Surveillance	2021-02-19	Cowell Student Health Center
Undetermined	Undetermined	24	Negative	5003162395	UCSC Multiplex SARS-CoV-2 qPCR Assay	Surveillance	2021-02-19	Cowell Student Health Center
35	36	27	Positive	4055911340_Retest1	UCSC Multiplex SARS-CoV-2 qPCR Assay	Symptomatic	2021-02-19	Salud Para La Gente
37	36	25	Positive	4057037759_Retest1	UCSC Multiplex SARS-CoV-2 qPCR Assay	Symptomatic	2021-02-19	Salud Para La Gente
Undetermined	Undetermined	27	Negative	4055911336	UCSC Multiplex SARS-CoV-2 qPCR Assay	Symptomatic	2021-02-19	Salud Para La Gente
Undetermined	Undetermined	23	Negative	5003162208	UCSC Multiplex SARS-CoV-2 qPCR Assay	Symptomatic	2021-02-19	Salud Para La Gente
25	25	25	Positive	5003162211	UCSC Multiplex SARS-CoV-2 qPCR Assay	Symptomatic	2021-02-19	Salud Para La Gente
Undetermined	Undetermined	25	Negative	5003162179	UCSC Multiplex SARS-CoV-2 qPCR Assay	Symptomatic	2021-02-19	Salud Para La Gente
15	16	24	Positive	5003162209	UCSC Multiplex SARS-CoV-2 qPCR Assay	Symptomatic	2021-02-19	Salud Para La Gente
18	18	23	Positive	5003162210	UCSC Multiplex SARS-CoV-2 qPCR Assay	Symptomatic	2021-02-19	Salud Para La Gente
Undetermined	Undetermined	26	Negative	5003162178	UCSC Multiplex SARS-CoV-2 qPCR Assay	Symptomatic	2021-02-19	Salud Para La Gente
Undetermined	Undetermined	28	Negative	5003162180	UCSC Multiplex SARS-CoV-2 qPCR Assay	Symptomatic	2021-02-19	Salud Para La Gente
Undetermined	Undetermined	24	Negative	4055973262	UCSC Multiplex SARS-CoV-2 qPCR Assay	Surveillance	2021-02-19	Cowell Student Health Center
Undetermined	Undetermined	27	Negative	4057039068	UCSC Multiplex SARS-CoV-2 qPCR Assay	Symptomatic	2021-02-19	Santa Cruz County Jail
Undetermined	Undetermined	27	Negative	4057060685	UCSC Multiplex SARS-CoV-2 qPCR Assay	Symptomatic	2021-02-19	Santa Cruz Community Health
Undetermined	Undetermined	30	Negative	4057037086	UCSC Multiplex SARS-CoV-2 qPCR Assay	Symptomatic	2021-02-19	Santa Cruz County Jail
Undetermined	Undetermined	27	Negative	4057060676	UCSC Multiplex SARS-CoV-2 qPCR Assay	Symptomatic	2021-02-19	Santa Cruz Community Health
Undetermined	Undetermined	26	Negative	4057039070	UCSC Multiplex SARS-CoV-2 qPCR Assay	Symptomatic	2021-02-19	Santa Cruz County Jail
Undetermined	Undetermined	32	Negative	4057037074	UCSC Multiplex SARS-CoV-2 qPCR Assay	Symptomatic	2021-02-19	Santa Cruz County Jail
Undetermined	Undetermined	26	Negative	5003365198	UCSC Multiplex SARS-CoV-2 qPCR Assay	Symptomatic	2021-02-19	Santa Cruz County Jail
Undetermined	Undetermined	26	Negative	5003373926	UCSC Multiplex SARS-CoV-2 qPCR Assay	Symptomatic	2021-02-19	Santa Cruz County Jail
Undetermined	Undetermined	26	Negative	4057037027	UCSC Multiplex SARS-CoV-2 qPCR Assay	Symptomatic	2021-02-19	Santa Cruz County Jail
Undetermined	Undetermined	27	Negative	5003365200	UCSC Multiplex SARS-CoV-2 qPCR Assay	Symptomatic	2021-02-19	Santa Cruz County Jail
Undetermined	Undetermined	28	Negative	4057037039	UCSC Multiplex SARS-CoV-2 qPCR Assay	Symptomatic	2021-02-19	Santa Cruz County Jail
Undetermined	Undetermined	24	Negative	5003373909	UCSC Multiplex SARS-CoV-2 qPCR Assay	Symptomatic	2021-02-19	Santa Cruz County Jail
Undetermined	Undetermined	28	Negative	4057037003	UCSC Multiplex SARS-CoV-2 qPCR Assay	Symptomatic	2021-02-19	Santa Cruz County Jail
Undetermined	Undetermined	27	Negative	4057037051	UCSC Multiplex SARS-CoV-2 qPCR Assay	Symptomatic	2021-02-19	Santa Cruz County Jail
Undetermined	Undetermined	27	Negative	5002962957	UCSC Multiplex SARS-CoV-2 qPCR Assay	Symptomatic	2021-02-19	Santa Cruz County Jail
Undetermined	Undetermined	26	Negative	4057060095	UCSC Multiplex SARS-CoV-2 qPCR Assay	Symptomatic	2021-02-19	Santa Cruz County Jail
Undetermined	Undetermined	30	Negative	4057037050	UCSC Multiplex SARS-CoV-2 qPCR Assay	Symptomatic	2021-02-19	Santa Cruz County Jail
Undetermined	Undetermined	25	Negative	4057037062	UCSC Multiplex SARS-CoV-2 qPCR Assay	Symptomatic	2021-02-19	Santa Cruz County Jail
Undetermined	Undetermined	30	Negative	4057037063	UCSC Multiplex SARS-CoV-2 qPCR Assay	Symptomatic	2021-02-19	Santa Cruz County Jail
Undetermined	Undetermined	26	Negative	5002962958	UCSC Multiplex SARS-CoV-2 qPCR Assay	Symptomatic	2021-02-19	Santa Cruz County Jail
Undetermined	Undetermined	29	Negative	4057039060	UCSC Multiplex SARS-CoV-2 qPCR Assay	Symptomatic	2021-02-19	Santa Cruz County Jail
Undetermined	Undetermined	26	Negative	5003365174	UCSC Multiplex SARS-CoV-2 qPCR Assay	Symptomatic	2021-02-19	Santa Cruz County Jail
Undetermined	Undetermined	25	Negative	5003373943	UCSC Multiplex SARS-CoV-2 qPCR Assay	Symptomatic	2021-02-19	Santa Cruz County Jail
Undetermined	Undetermined	25	Negative	5003365434	UCSC Multiplex SARS-CoV-2 qPCR Assay	Symptomatic	2021-02-19	Santa Cruz County Jail
Undetermined	Undetermined	26	Negative	5003374497	UCSC Multiplex SARS-CoV-2 qPCR Assay	Symptomatic	2021-02-19	Santa Cruz County Jail
Undetermined	Undetermined	27	Negative	5003373921	UCSC Multiplex SARS-CoV-2 qPCR Assay	Symptomatic	2021-02-19	Santa Cruz County Jail
Undetermined	Undetermined	27	Negative	5003365186	UCSC Multiplex SARS-CoV-2 qPCR Assay	Symptomatic	2021-02-19	Santa Cruz County Jail
Undetermined	Undetermined	27	Negative	4057037091	UCSC Multiplex SARS-CoV-2 qPCR Assay	Symptomatic	2021-02-19	Santa Cruz County Jail
Undetermined	Undetermined	26	Negative	4057037015	UCSC Multiplex SARS-CoV-2 qPCR Assay	Symptomatic	2021-02-19	Santa Cruz County Jail
Undetermined	Undetermined	28	Negative	4057039069	UCSC Multiplex SARS-CoV-2 qPCR Assay	Symptomatic	2021-02-19	Santa Cruz County Jail
Undetermined	Undetermined	28	Negative	4057039075	UCSC Multiplex SARS-CoV-2 qPCR Assay	Symptomatic	2021-02-19	Santa Cruz County Jail
Undetermined	Undetermined	24	Negative	4055973292	UCSC Multiplex SARS-CoV-2 qPCR Assay	Symptomatic	2021-02-19	Cowell Student Health Center
Undetermined	Undetermined	24	Negative	4055973251	UCSC Multiplex SARS-CoV-2 qPCR Assay	Surveillance	2021-02-19	Cowell Student Health Center
Undetermined	Undetermined	26	Negative	4057037761	UCSC Multiplex SARS-CoV-2 qPCR Assay	Symptomatic	2021-02-19	Salud Para La Gente
Undetermined	Undetermined	28	Negative	4057060755	UCSC Multiplex SARS-CoV-2 qPCR Assay	Symptomatic	2021-02-19	Santa Cruz Community Health
Undetermined	Undetermined	27	Negative	4057037702	UCSC Multiplex SARS-CoV-2 qPCR Assay	Symptomatic	2021-02-19	Salud Para La Gente
Undetermined	Undetermined	27	Negative	4057037701	UCSC Multiplex SARS-CoV-2 qPCR Assay	Symptomatic	2021-02-19	Salud Para La Gente
Undetermined	Undetermined	23	Negative	4055973310	UCSC Multiplex SARS-CoV-2 qPCR Assay	Surveillance	2021-02-19	Cowell Student Health Center
Undetermined	Undetermined	26	Negative	4057037700	UCSC Multiplex SARS-CoV-2 qPCR Assay	Symptomatic	2021-02-19	Salud Para La Gente
Undetermined	Undetermined	23	Negative	5003162213	UCSC Multiplex SARS-CoV-2 qPCR Assay	Symptomatic	2021-02-19	Salud Para La Gente
Undetermined	Undetermined	25	Negative	4057037714	UCSC Multiplex SARS-CoV-2 qPCR Assay	Symptomatic	2021-02-19	Salud Para La Gente
Undetermined	Undetermined	28	Negative	5003162181	UCSC Multiplex SARS-CoV-2 qPCR Assay	Symptomatic	2021-02-19	Salud Para La Gente
Undetermined	Undetermined	24	Negative	5003162217	UCSC Multiplex SARS-CoV-2 qPCR Assay	Symptomatic	2021-02-19	Salud Para La Gente
Undetermined	Undetermined	27	Negative	4057037707	UCSC Multiplex SARS-CoV-2 qPCR Assay	Symptomatic	2021-02-19	Salud Para La Gente
Undetermined	Undetermined	28	Negative	5003162182	UCSC Multiplex SARS-CoV-2 qPCR Assay	Symptomatic	2021-02-19	Salud Para La Gente
Undetermined	Undetermined	25	Negative	4057037709	UCSC Multiplex SARS-CoV-2 qPCR Assay	Symptomatic	2021-02-19	Salud Para La Gente
23	23	27	Positive	4057037762	UCSC Multiplex SARS-CoV-2 qPCR Assay	Symptomatic	2021-02-19	Salud Para La Gente
Undetermined	Undetermined	27	Negative	4057037715	UCSC Multiplex SARS-CoV-2 qPCR Assay	Symptomatic	2021-02-19	Salud Para La Gente
Undetermined	Undetermined	26	Negative	4057037763	UCSC Multiplex SARS-CoV-2 qPCR Assay	Symptomatic	2021-02-19	Salud Para La Gente
Undetermined	Undetermined	25	Negative	4057037712	UCSC Multiplex SARS-CoV-2 qPCR Assay	Symptomatic	2021-02-19	Salud Para La Gente
Undetermined	Undetermined	26	Negative	5003162218	UCSC Multiplex SARS-CoV-2 qPCR Assay	Symptomatic	2021-02-19	Salud Para La Gente
Undetermined	Undetermined	26	Negative	4055973309	UCSC Multiplex SARS-CoV-2 qPCR Assay	Symptomatic	2021-02-19	Cowell Student Health Center
Undetermined	Undetermined	25	Negative	4057060753	UCSC Multiplex SARS-CoV-2 qPCR Assay	Symptomatic	2021-02-19	Santa Cruz Community Health
Undetermined	Undetermined	26	Negative	4057037711	UCSC Multiplex SARS-CoV-2 qPCR Assay	Symptomatic	2021-02-19	Salud Para La Gente
Undetermined	Undetermined	24	Negative	5003162216	UCSC Multiplex SARS-CoV-2 qPCR Assay	Symptomatic	2021-02-19	Salud Para La Gente
Undetermined	Undetermined	25	Negative	4057037710	UCSC Multiplex SARS-CoV-2 qPCR Assay	Symptomatic	2021-02-19	Salud Para La Gente
Undetermined	Undetermined	26	Negative	4057037708	UCSC Multiplex SARS-CoV-2 qPCR Assay	Symptomatic	2021-02-19	Salud Para La Gente
Undetermined	Undetermined	23	Negative	4057037713	UCSC Multiplex SARS-CoV-2 qPCR Assay	Symptomatic	2021-02-19	Salud Para La Gente
Undetermined	Undetermined	26	Negative	5003162215	UCSC Multiplex SARS-CoV-2 qPCR Assay	Symptomatic	2021-02-19	Salud Para La Gente
Undetermined	Undetermined	27	Negative	4057039082	UCSC Multiplex SARS-CoV-2 qPCR Assay	Symptomatic	2021-02-19	Santa Cruz County Jail
Undetermined	Undetermined	28	Negative	5003373934	UCSC Multiplex SARS-CoV-2 qPCR Assay	Symptomatic	2021-02-19	Santa Cruz County Jail
Undetermined	Undetermined	25	Negative	4057037704	UCSC Multiplex SARS-CoV-2 qPCR Assay	Symptomatic	2021-02-19	Salud Para La Gente
Undetermined	Undetermined	26	Negative	5003162219	UCSC Multiplex SARS-CoV-2 qPCR Assay	Symptomatic	2021-02-19	Salud Para La Gente
22	22	22	Positive	5003162221	UCSC Multiplex SARS-CoV-2 qPCR Assay	Symptomatic	2021-02-19	Salud Para La Gente
Undetermined	Undetermined	24	Negative	5003162183	UCSC Multiplex SARS-CoV-2 qPCR Assay	Symptomatic	2021-02-19	Salud Para La Gente
Undetermined	Undetermined	26	Negative	5003162220	UCSC Multiplex SARS-CoV-2 qPCR Assay	Symptomatic	2021-02-19	Salud Para La Gente
20	22	25	Positive	5003162223	UCSC Multiplex SARS-CoV-2 qPCR Assay	Symptomatic	2021-02-19	Salud Para La Gente
16	17	24	Positive	4055973273	UCSC Multiplex SARS-CoV-2 qPCR Assay	Symptomatic	2021-02-19	Cowell Student Health Center
29	29	24	Positive	5003162222	UCSC Multiplex SARS-CoV-2 qPCR Assay	Symptomatic	2021-02-19	Salud Para La Gente
Undetermined	Undetermined	26	Negative	4057059256	UCSC Multiplex SARS-CoV-2 qPCR Assay	Symptomatic	2021-02-19	Santa Cruz Community Health
Undetermined	Undetermined	26	Negative	5003373935	UCSC Multiplex SARS-CoV-2 qPCR Assay	Symptomatic	2021-02-19	Santa Cruz County Jail
Undetermined	Undetermined	27	Negative	4057039062	UCSC Multiplex SARS-CoV-2 qPCR Assay	Symptomatic	2021-02-19	Santa Cruz County Jail
Undetermined	Undetermined	25	Negative	4057039078	UCSC Multiplex SARS-CoV-2 qPCR Assay	Symptomatic	2021-02-19	Santa Cruz County Jail
Undetermined	Undetermined	27	Negative	4057039065	UCSC Multiplex SARS-CoV-2 qPCR Assay	Symptomatic	2021-02-19	Santa Cruz County Jail
Undetermined	Undetermined	25	Negative	4057039063	UCSC Multiplex SARS-CoV-2 qPCR Assay	Symptomatic	2021-02-19	Santa Cruz County Jail
Undetermined	Undetermined	27	Negative	4057039061	UCSC Multiplex SARS-CoV-2 qPCR Assay	Symptomatic	2021-02-19	Santa Cruz County Jail
Undetermined	Undetermined	31	Negative	4057039067	UCSC Multiplex SARS-CoV-2 qPCR Assay	Symptomatic	2021-02-19	Santa Cruz County Jail
Undetermined	Undetermined	30	Negative	4057060686	UCSC Multiplex SARS-CoV-2 qPCR Assay	Symptomatic	2021-02-19	Santa Cruz Community Health
Undetermined	Undetermined	26	Negative	4057039066	UCSC Multiplex SARS-CoV-2 qPCR Assay	Symptomatic	2021-02-19	Santa Cruz County Jail
Undetermined	Undetermined	27	Negative	4057037703	UCSC Multiplex SARS-CoV-2 qPCR Assay	Symptomatic	2021-02-19	Salud Para La Gente
Undetermined	Undetermined	30	Negative	4057037699	UCSC Multiplex SARS-CoV-2 qPCR Assay	Symptomatic	2021-02-19	Salud Para La Gente
Undetermined	Undetermined	24	Negative	4057060754	UCSC Multiplex SARS-CoV-2 qPCR Assay	Symptomatic	2021-02-19	Santa Cruz Community Health
Undetermined	Undetermined	24	Negative	5003162212	UCSC Multiplex SARS-CoV-2 qPCR Assay	Symptomatic	2021-02-19	Salud Para La Gente
Undetermined	Undetermined	26	Negative	4057037706	UCSC Multiplex SARS-CoV-2 qPCR Assay	Symptomatic	2021-02-19	Salud Para La Gente
Undetermined	Undetermined	24	Negative	4055973238	UCSC Multiplex SARS-CoV-2 qPCR Assay	Surveillance	2021-02-19	Cowell Student Health Center
Undetermined	Undetermined	23	Negative	5003162214	UCSC Multiplex SARS-CoV-2 qPCR Assay	Symptomatic	2021-02-19	Salud Para La Gente
Undetermined	Undetermined	27	Negative	4057037705	UCSC Multiplex SARS-CoV-2 qPCR Assay	Symptomatic	2021-02-19	Salud Para La Gente
Undetermined	Undetermined	24	Negative	5003365472_Retest1	UCSC Multiplex SARS-CoV-2 qPCR Assay	Symptomatic	2021-02-18	Santa Cruz County Jail
Undetermined	Undetermined	23	Negative	4057060741	UCSC Multiplex SARS-CoV-2 qPCR Assay	Symptomatic	2021-02-18	Santa Cruz Community Health
Undetermined	Undetermined	26	Negative	4057060731	UCSC Multiplex SARS-CoV-2 qPCR Assay	Symptomatic	2021-02-18	Santa Cruz Community Health
Undetermined	Undetermined	28	Negative	4057060723	UCSC Multiplex SARS-CoV-2 qPCR Assay	Symptomatic	2021-02-18	Santa Cruz Community Health
Undetermined	Undetermined	24	Negative	4057060730	UCSC Multiplex SARS-CoV-2 qPCR Assay	Symptomatic	2021-02-18	Santa Cruz Community Health
Undetermined	Undetermined	26	Negative	4057060728	UCSC Multiplex SARS-CoV-2 qPCR Assay	Symptomatic	2021-02-18	Santa Cruz Community Health
Undetermined	Undetermined	26	Negative	4057060733	UCSC Multiplex SARS-CoV-2 qPCR Assay	Symptomatic	2021-02-18	Santa Cruz Community Health
Undetermined	Undetermined	27	Negative	4057059224	UCSC Multiplex SARS-CoV-2 qPCR Assay	Symptomatic	2021-02-18	Santa Cruz Community Health
Undetermined	Undetermined	24	Negative	4057060720	UCSC Multiplex SARS-CoV-2 qPCR Assay	Symptomatic	2021-02-18	Santa Cruz Community Health
Undetermined	Undetermined	26	Negative	4057060737	UCSC Multiplex SARS-CoV-2 qPCR Assay	Symptomatic	2021-02-18	Santa Cruz Community Health
Undetermined	Undetermined	26	Negative	4057059246	UCSC Multiplex SARS-CoV-2 qPCR Assay	Symptomatic	2021-02-18	Santa Cruz Community Health
Undetermined	Undetermined	26	Negative	4057060710	UCSC Multiplex SARS-CoV-2 qPCR Assay	Symptomatic	2021-02-18	Santa Cruz Community Health
Undetermined	Undetermined	30	Negative	4057060747	UCSC Multiplex SARS-CoV-2 qPCR Assay	Symptomatic	2021-02-18	Santa Cruz Community Health
Undetermined	Undetermined	25	Negative	4057060745	UCSC Multiplex SARS-CoV-2 qPCR Assay	Symptomatic	2021-02-18	Santa Cruz Community Health
Undetermined	Undetermined	25	Negative	4057060721	UCSC Multiplex SARS-CoV-2 qPCR Assay	Symptomatic	2021-02-18	Santa Cruz Community Health
Undetermined	Undetermined	24	Negative	4057060722	UCSC Multiplex SARS-CoV-2 qPCR Assay	Symptomatic	2021-02-18	Santa Cruz Community Health
Undetermined	Undetermined	26	Negative	4057060734	UCSC Multiplex SARS-CoV-2 qPCR Assay	Symptomatic	2021-02-18	Santa Cruz Community Health
Undetermined	Undetermined	26	Negative	4057060742	UCSC Multiplex SARS-CoV-2 qPCR Assay	Symptomatic	2021-02-18	Santa Cruz Community Health
Undetermined	Undetermined	26	Negative	4057060727	UCSC Multiplex SARS-CoV-2 qPCR Assay	Symptomatic	2021-02-18	Santa Cruz Community Health
Undetermined	Undetermined	28	Negative	4057060373	UCSC Multiplex SARS-CoV-2 qPCR Assay	Symptomatic	2021-02-18	Santa Cruz Community Health
Undetermined	Undetermined	26	Negative	4057060385	UCSC Multiplex SARS-CoV-2 qPCR Assay	Symptomatic	2021-02-18	Santa Cruz Community Health
Undetermined	Undetermined	22	Negative	4056040899	UCSC Multiplex SARS-CoV-2 qPCR Assay	Symptomatic	2021-02-18	Santa Cruz Community Health
Undetermined	Undetermined	23	Negative	4057060744	UCSC Multiplex SARS-CoV-2 qPCR Assay	Symptomatic	2021-02-18	Santa Cruz Community Health
Undetermined	Undetermined	26	Negative	4057060739	UCSC Multiplex SARS-CoV-2 qPCR Assay	Symptomatic	2021-02-18	Santa Cruz Community Health
Undetermined	Undetermined	25	Negative	4057060748	UCSC Multiplex SARS-CoV-2 qPCR Assay	Symptomatic	2021-02-18	Santa Cruz Community Health
Undetermined	Undetermined	24	Negative	4057060743	UCSC Multiplex SARS-CoV-2 qPCR Assay	Symptomatic	2021-02-18	Santa Cruz Community Health
Undetermined	Undetermined	24	Negative	4057060708	UCSC Multiplex SARS-CoV-2 qPCR Assay	Symptomatic	2021-02-18	Santa Cruz Community Health
Undetermined	Undetermined	25	Negative	4057060729	UCSC Multiplex SARS-CoV-2 qPCR Assay	Symptomatic	2021-02-18	Santa Cruz Community Health
Undetermined	Undetermined	25	Negative	4057059253	UCSC Multiplex SARS-CoV-2 qPCR Assay	Symptomatic	2021-02-18	Santa Cruz Community Health
Undetermined	Undetermined	25	Negative	4057037684	UCSC Multiplex SARS-CoV-2 qPCR Assay	Symptomatic	2021-02-18	Salud Para La Gente
Undetermined	Undetermined	29	Negative	4057059249	UCSC Multiplex SARS-CoV-2 qPCR Assay	Symptomatic	2021-02-18	Santa Cruz Community Health
Undetermined	Undetermined	26	Negative	4057058371	UCSC Multiplex SARS-CoV-2 qPCR Assay	Symptomatic	2021-02-18	Santa Cruz Community Health
Undetermined	Undetermined	26	Negative	4057059252	UCSC Multiplex SARS-CoV-2 qPCR Assay	Symptomatic	2021-02-18	Santa Cruz Community Health
Undetermined	Undetermined	23	Negative	4057060714	UCSC Multiplex SARS-CoV-2 qPCR Assay	Symptomatic	2021-02-18	Santa Cruz Community Health
Undetermined	Undetermined	28	Negative	4057059254	UCSC Multiplex SARS-CoV-2 qPCR Assay	Symptomatic	2021-02-18	Santa Cruz Community Health
Undetermined	Undetermined	25	Negative	5003160543	UCSC Multiplex SARS-CoV-2 qPCR Assay	Surveillance	2021-02-18	Cowell Student Health Center
Undetermined	Undetermined	27	Negative	5003166274	UCSC Multiplex SARS-CoV-2 qPCR Assay	Surveillance	2021-02-18	Cowell Student Health Center
Undetermined	Undetermined	27	Negative	5003058833	UCSC Multiplex SARS-CoV-2 qPCR Assay	Surveillance	2021-02-18	Cowell Student Health Center
Undetermined	Undetermined	27	Negative	5003162798	UCSC Multiplex SARS-CoV-2 qPCR Assay	Surveillance	2021-02-18	Cowell Student Health Center
Undetermined	Undetermined	25	Negative	5002962978	UCSC Multiplex SARS-CoV-2 qPCR Assay	Surveillance	2021-02-18	Cowell Student Health Center
Undetermined	Undetermined	25	Negative	5003166239	UCSC Multiplex SARS-CoV-2 qPCR Assay	Surveillance	2021-02-18	Cowell Student Health Center
Undetermined	Undetermined	25	Negative	5003058786	UCSC Multiplex SARS-CoV-2 qPCR Assay	Surveillance	2021-02-18	Cowell Student Health Center
Undetermined	Undetermined	25	Negative	4057060717	UCSC Multiplex SARS-CoV-2 qPCR Assay	Symptomatic	2021-02-18	Santa Cruz Community Health
Undetermined	Undetermined	24	Negative	4057060746	UCSC Multiplex SARS-CoV-2 qPCR Assay	Symptomatic	2021-02-18	Santa Cruz Community Health
Undetermined	Undetermined	31	Negative	4057060709	UCSC Multiplex SARS-CoV-2 qPCR Assay	Symptomatic	2021-02-18	Santa Cruz Community Health
Undetermined	Undetermined	25	Negative	4057059247	UCSC Multiplex SARS-CoV-2 qPCR Assay	Symptomatic	2021-02-18	Santa Cruz Community Health
Undetermined	Undetermined	25	Negative	4057060725	UCSC Multiplex SARS-CoV-2 qPCR Assay	Symptomatic	2021-02-18	Santa Cruz Community Health
Undetermined	Undetermined	24	Negative	4057060735	UCSC Multiplex SARS-CoV-2 qPCR Assay	Symptomatic	2021-02-18	Santa Cruz Community Health
Undetermined	Undetermined	26	Negative	4057059245	UCSC Multiplex SARS-CoV-2 qPCR Assay	Symptomatic	2021-02-18	Santa Cruz Community Health
Undetermined	Undetermined	25	Negative	4057060738	UCSC Multiplex SARS-CoV-2 qPCR Assay	Symptomatic	2021-02-18	Santa Cruz Community Health
Undetermined	Undetermined	26	Negative	5003365467	UCSC Multiplex SARS-CoV-2 qPCR Assay	Symptomatic	2021-02-18	Santa Cruz County Jail
Undetermined	Undetermined	28	Negative	5003365419	UCSC Multiplex SARS-CoV-2 qPCR Assay	Symptomatic	2021-02-18	Santa Cruz County Jail
Undetermined	Undetermined	25	Negative	5003365415	UCSC Multiplex SARS-CoV-2 qPCR Assay	Symptomatic	2021-02-18	Santa Cruz County Jail
Undetermined	Undetermined	30	Negative	4057037085	UCSC Multiplex SARS-CoV-2 qPCR Assay	Symptomatic	2021-02-18	Santa Cruz County Jail
Undetermined	Undetermined	25	Negative	5003365149	UCSC Multiplex SARS-CoV-2 qPCR Assay	Symptomatic	2021-02-18	Santa Cruz County Jail
Undetermined	Undetermined	27	Negative	5003365125	UCSC Multiplex SARS-CoV-2 qPCR Assay	Symptomatic	2021-02-18	Santa Cruz County Jail
Undetermined	Undetermined	26	Negative	5003373932	UCSC Multiplex SARS-CoV-2 qPCR Assay	Symptomatic	2021-02-18	Santa Cruz County Jail
Undetermined	Undetermined	26	Negative	5003365424	UCSC Multiplex SARS-CoV-2 qPCR Assay	Symptomatic	2021-02-18	Santa Cruz County Jail
Undetermined	Undetermined	27	Negative	5003365471	UCSC Multiplex SARS-CoV-2 qPCR Assay	Symptomatic	2021-02-18	Santa Cruz County Jail
Undetermined	Undetermined	24	Negative	5003365173	UCSC Multiplex SARS-CoV-2 qPCR Assay	Symptomatic	2021-02-18	Santa Cruz County Jail
Undetermined	Undetermined	27	Negative	5003365199	UCSC Multiplex SARS-CoV-2 qPCR Assay	Symptomatic	2021-02-18	Santa Cruz County Jail
Undetermined	Undetermined	26	Negative	5003365435	UCSC Multiplex SARS-CoV-2 qPCR Assay	Symptomatic	2021-02-18	Santa Cruz County Jail
Undetermined	Undetermined	26	Negative	5003365161	UCSC Multiplex SARS-CoV-2 qPCR Assay	Symptomatic	2021-02-18	Santa Cruz County Jail
Undetermined	Undetermined	25	Negative	5003373922	UCSC Multiplex SARS-CoV-2 qPCR Assay	Symptomatic	2021-02-18	Santa Cruz County Jail
Undetermined	Undetermined	25	Negative	5003365436	UCSC Multiplex SARS-CoV-2 qPCR Assay	Symptomatic	2021-02-18	Santa Cruz County Jail
Undetermined	Undetermined	27	Negative	5003365445	UCSC Multiplex SARS-CoV-2 qPCR Assay	Symptomatic	2021-02-18	Santa Cruz County Jail
Undetermined	Undetermined	25	Negative	5003365422	UCSC Multiplex SARS-CoV-2 qPCR Assay	Symptomatic	2021-02-18	Santa Cruz County Jail
Undetermined	Undetermined	24	Negative	5003373931	UCSC Multiplex SARS-CoV-2 qPCR Assay	Symptomatic	2021-02-18	Santa Cruz County Jail
Undetermined	Undetermined	23	Negative	5003162177	UCSC Multiplex SARS-CoV-2 qPCR Assay	Symptomatic	2021-02-18	Salud Para La Gente
Undetermined	Undetermined	25	Negative	4055973297	UCSC Multiplex SARS-CoV-2 qPCR Assay	Symptomatic	2021-02-18	Cowell Student Health Center
Undetermined	Undetermined	21	Negative	5003162204	UCSC Multiplex SARS-CoV-2 qPCR Assay	Symptomatic	2021-02-18	Salud Para La Gente
Undetermined	Undetermined	25	Negative	5003162205	UCSC Multiplex SARS-CoV-2 qPCR Assay	Symptomatic	2021-02-18	Salud Para La Gente
Undetermined	Undetermined	25	Negative	5003162203	UCSC Multiplex SARS-CoV-2 qPCR Assay	Symptomatic	2021-02-18	Salud Para La Gente
Undetermined	Undetermined	23	Negative	5003162206	UCSC Multiplex SARS-CoV-2 qPCR Assay	Symptomatic	2021-02-18	Salud Para La Gente
Undetermined	Undetermined	27	Negative	4055911334	UCSC Multiplex SARS-CoV-2 qPCR Assay	Symptomatic	2021-02-18	Salud Para La Gente
Undetermined	Undetermined	25	Negative	5003162169	UCSC Multiplex SARS-CoV-2 qPCR Assay	Symptomatic	2021-02-18	Salud Para La Gente
Undetermined	Undetermined	25	Negative	5003162207	UCSC Multiplex SARS-CoV-2 qPCR Assay	Symptomatic	2021-02-18	Salud Para La Gente
Undetermined	Undetermined	24	Negative	4055973285	UCSC Multiplex SARS-CoV-2 qPCR Assay	Symptomatic	2021-02-18	Cowell Student Health Center
Undetermined	Undetermined	25	Negative	4055973280	UCSC Multiplex SARS-CoV-2 qPCR Assay	Symptomatic	2021-02-18	Cowell Student Health Center
Undetermined	Undetermined	24	Negative	5003223119	UCSC Multiplex SARS-CoV-2 qPCR Assay	Symptomatic	2021-02-18	Santa Cruz County Jail
Undetermined	Undetermined	25	Negative	4055973308	UCSC Multiplex SARS-CoV-2 qPCR Assay	Symptomatic	2021-02-18	Cowell Student Health Center
Undetermined	Undetermined	26	Negative	5003223105	UCSC Multiplex SARS-CoV-2 qPCR Assay	Symptomatic	2021-02-18	Santa Cruz County Jail
Undetermined	Undetermined	26	Negative	5003162198	UCSC Multiplex SARS-CoV-2 qPCR Assay	Symptomatic	2021-02-18	Salud Para La Gente
Undetermined	Undetermined	27	Negative	4057037691	UCSC Multiplex SARS-CoV-2 qPCR Assay	Symptomatic	2021-02-18	Salud Para La Gente
Undetermined	Undetermined	27	Negative	5003162193	UCSC Multiplex SARS-CoV-2 qPCR Assay	Symptomatic	2021-02-18	Salud Para La Gente
Undetermined	Undetermined	25	Negative	4057037693	UCSC Multiplex SARS-CoV-2 qPCR Assay	Symptomatic	2021-02-18	Salud Para La Gente
30	30	27	Positive	5003162201	UCSC Multiplex SARS-CoV-2 qPCR Assay	Symptomatic	2021-02-18	Salud Para La Gente
Undetermined	Undetermined	27	Negative	4057037687	UCSC Multiplex SARS-CoV-2 qPCR Assay	Symptomatic	2021-02-18	Salud Para La Gente
Undetermined	Undetermined	27	Negative	5003162173	UCSC Multiplex SARS-CoV-2 qPCR Assay	Symptomatic	2021-02-18	Salud Para La Gente
Undetermined	Undetermined	27	Negative	4055911344	UCSC Multiplex SARS-CoV-2 qPCR Assay	Symptomatic	2021-02-18	Salud Para La Gente
Undetermined	Undetermined	25	Negative	5003162195	UCSC Multiplex SARS-CoV-2 qPCR Assay	Symptomatic	2021-02-18	Salud Para La Gente
Undetermined	Undetermined	26	Negative	5003162196	UCSC Multiplex SARS-CoV-2 qPCR Assay	Symptomatic	2021-02-18	Salud Para La Gente
Undetermined	Undetermined	26	Negative	4057037692	UCSC Multiplex SARS-CoV-2 qPCR Assay	Symptomatic	2021-02-18	Salud Para La Gente
Undetermined	Undetermined	28	Negative	5003162199	UCSC Multiplex SARS-CoV-2 qPCR Assay	Symptomatic	2021-02-18	Salud Para La Gente
Undetermined	Undetermined	27	Negative	5003162194	UCSC Multiplex SARS-CoV-2 qPCR Assay	Symptomatic	2021-02-18	Salud Para La Gente
Undetermined	Undetermined	26	Negative	4057037689	UCSC Multiplex SARS-CoV-2 qPCR Assay	Symptomatic	2021-02-18	Salud Para La Gente
34	35	28	Positive	4055911341	UCSC Multiplex SARS-CoV-2 qPCR Assay	Symptomatic	2021-02-18	Salud Para La Gente
Undetermined	Undetermined	22	Negative	5003162172	UCSC Multiplex SARS-CoV-2 qPCR Assay	Symptomatic	2021-02-18	Salud Para La Gente
Undetermined	Undetermined	25	Negative	4057037688	UCSC Multiplex SARS-CoV-2 qPCR Assay	Symptomatic	2021-02-18	Salud Para La Gente
Undetermined	Undetermined	24	Negative	4055973250	UCSC Multiplex SARS-CoV-2 qPCR Assay	Surveillance	2021-02-18	Cowell Student Health Center
17	18	26	Positive	5003162200	UCSC Multiplex SARS-CoV-2 qPCR Assay	Symptomatic	2021-02-18	Salud Para La Gente
14	14	26	Positive	4055911342	UCSC Multiplex SARS-CoV-2 qPCR Assay	Symptomatic	2021-02-18	Salud Para La Gente
Undetermined	Undetermined	30	Negative	4055911343	UCSC Multiplex SARS-CoV-2 qPCR Assay	Symptomatic	2021-02-18	Salud Para La Gente
Undetermined	Undetermined	25	Negative	4057037685	UCSC Multiplex SARS-CoV-2 qPCR Assay	Symptomatic	2021-02-18	Salud Para La Gente
Undetermined	Undetermined	27	Negative	4057037694	UCSC Multiplex SARS-CoV-2 qPCR Assay	Symptomatic	2021-02-18	Salud Para La Gente
23	23	26	Positive	4055911346	UCSC Multiplex SARS-CoV-2 qPCR Assay	Symptomatic	2021-02-18	Salud Para La Gente
Undetermined	Undetermined	25	Negative	5003162171	UCSC Multiplex SARS-CoV-2 qPCR Assay	Symptomatic	2021-02-18	Salud Para La Gente
Undetermined	Undetermined	25	Negative	4055911345	UCSC Multiplex SARS-CoV-2 qPCR Assay	Symptomatic	2021-02-18	Salud Para La Gente
Undetermined	Undetermined	29	Negative	4055911335	UCSC Multiplex SARS-CoV-2 qPCR Assay	Symptomatic	2021-02-18	Salud Para La Gente
Undetermined	Undetermined	24	Negative	4055911347	UCSC Multiplex SARS-CoV-2 qPCR Assay	Symptomatic	2021-02-18	Salud Para La Gente
17	18	23	Positive	5003162170	UCSC Multiplex SARS-CoV-2 qPCR Assay	Symptomatic	2021-02-18	Salud Para La Gente
Undetermined	Undetermined	25	Negative	4057037698	UCSC Multiplex SARS-CoV-2 qPCR Assay	Symptomatic	2021-02-18	Salud Para La Gente
Undetermined	Undetermined	29	Negative	4057037696	UCSC Multiplex SARS-CoV-2 qPCR Assay	Symptomatic	2021-02-18	Salud Para La Gente
Undetermined	Undetermined	25	Negative	4057037686	UCSC Multiplex SARS-CoV-2 qPCR Assay	Symptomatic	2021-02-18	Salud Para La Gente
Undetermined	Undetermined	26	Negative	4057037697	UCSC Multiplex SARS-CoV-2 qPCR Assay	Symptomatic	2021-02-18	Salud Para La Gente
Undetermined	Undetermined	26	Negative	4057037757	UCSC Multiplex SARS-CoV-2 qPCR Assay	Symptomatic	2021-02-18	Salud Para La Gente
Undetermined	Undetermined	21	Negative	5003162202	UCSC Multiplex SARS-CoV-2 qPCR Assay	Symptomatic	2021-02-18	Salud Para La Gente
Undetermined	Undetermined	28	Negative	4057037695	UCSC Multiplex SARS-CoV-2 qPCR Assay	Symptomatic	2021-02-18	Salud Para La Gente
Undetermined	Undetermined	28	Negative	5003162197	UCSC Multiplex SARS-CoV-2 qPCR Assay	Symptomatic	2021-02-18	Salud Para La Gente
Undetermined	Undetermined	25	Negative	5003162174	UCSC Multiplex SARS-CoV-2 qPCR Assay	Symptomatic	2021-02-18	Salud Para La Gente
Undetermined	Undetermined	27	Negative	4057037760	UCSC Multiplex SARS-CoV-2 qPCR Assay	Symptomatic	2021-02-18	Salud Para La Gente
Undetermined	Undetermined	26	Negative	5003162175	UCSC Multiplex SARS-CoV-2 qPCR Assay	Symptomatic	2021-02-18	Salud Para La Gente
Undetermined	Undetermined	26	Negative	4057037690	UCSC Multiplex SARS-CoV-2 qPCR Assay	Symptomatic	2021-02-18	Salud Para La Gente
Undetermined	Undetermined	28	Negative	4057037758	UCSC Multiplex SARS-CoV-2 qPCR Assay	Symptomatic	2021-02-18	Salud Para La Gente
Undetermined	Undetermined	24	Negative	5003162176	UCSC Multiplex SARS-CoV-2 qPCR Assay	Symptomatic	2021-02-18	Salud Para La Gente
Undetermined	Undetermined	25	Negative	4057037756	UCSC Multiplex SARS-CoV-2 qPCR Assay	Symptomatic	2021-02-18	Salud Para La Gente
Undetermined	Undetermined	24	Negative	5003365457	UCSC Multiplex SARS-CoV-2 qPCR Assay	Symptomatic	2021-02-18	Santa Cruz County Jail
Undetermined	Undetermined	25	Negative	5003365412	UCSC Multiplex SARS-CoV-2 qPCR Assay	Symptomatic	2021-02-18	Santa Cruz County Jail
Undetermined	Undetermined	25	Negative	5003365137	UCSC Multiplex SARS-CoV-2 qPCR Assay	Symptomatic	2021-02-18	Santa Cruz County Jail
Undetermined	Undetermined	25	Negative	5003223117	UCSC Multiplex SARS-CoV-2 qPCR Assay	Symptomatic	2021-02-18	Santa Cruz County Jail
Undetermined	Undetermined	25	Negative	5003365421	UCSC Multiplex SARS-CoV-2 qPCR Assay	Symptomatic	2021-02-18	Santa Cruz County Jail
Undetermined	Undetermined	26	Negative	5003373924	UCSC Multiplex SARS-CoV-2 qPCR Assay	Symptomatic	2021-02-18	Santa Cruz County Jail
Undetermined	Undetermined	23	Negative	5003373944	UCSC Multiplex SARS-CoV-2 qPCR Assay	Symptomatic	2021-02-18	Santa Cruz County Jail
Undetermined	Undetermined	27	Negative	5003365408	UCSC Multiplex SARS-CoV-2 qPCR Assay	Symptomatic	2021-02-18	Santa Cruz County Jail
Undetermined	Undetermined	19	Negative	5003365411	UCSC Multiplex SARS-CoV-2 qPCR Assay	Symptomatic	2021-02-18	Santa Cruz County Jail
Undetermined	Undetermined	26	Negative	5003373930	UCSC Multiplex SARS-CoV-2 qPCR Assay	Symptomatic	2021-02-18	Santa Cruz County Jail
Undetermined	Undetermined	23	Negative	5003365187	UCSC Multiplex SARS-CoV-2 qPCR Assay	Symptomatic	2021-02-18	Santa Cruz County Jail
Undetermined	Undetermined	28	Negative	5003365113	UCSC Multiplex SARS-CoV-2 qPCR Assay	Symptomatic	2021-02-18	Santa Cruz County Jail
Undetermined	Undetermined	29	Negative	4057037073	UCSC Multiplex SARS-CoV-2 qPCR Assay	Symptomatic	2021-02-18	Santa Cruz County Jail
Undetermined	Undetermined	28	Negative	5003365410	UCSC Multiplex SARS-CoV-2 qPCR Assay	Symptomatic	2021-02-18	Santa Cruz County Jail
Undetermined	Undetermined	26	Negative	5003223118	UCSC Multiplex SARS-CoV-2 qPCR Assay	Symptomatic	2021-02-18	Santa Cruz County Jail
Undetermined	Undetermined	28	Negative	4057037026	UCSC Multiplex SARS-CoV-2 qPCR Assay	Symptomatic	2021-02-18	Santa Cruz County Jail
Undetermined	Undetermined	28	Negative	4057037038	UCSC Multiplex SARS-CoV-2 qPCR Assay	Symptomatic	2021-02-18	Santa Cruz County Jail
Undetermined	Undetermined	27	Negative	5003365470	UCSC Multiplex SARS-CoV-2 qPCR Assay	Symptomatic	2021-02-18	Santa Cruz County Jail
Undetermined	Undetermined	27	Negative	5003223125	UCSC Multiplex SARS-CoV-2 qPCR Assay	Symptomatic	2021-02-18	Santa Cruz County Jail
Undetermined	Undetermined	25	Negative	4055973299	UCSC Multiplex SARS-CoV-2 qPCR Assay	Surveillance	2021-02-17	Cowell Student Health Center
Undetermined	Undetermined	26	Negative	4056001617	UCSC Multiplex SARS-CoV-2 qPCR Assay	Symptomatic	2021-02-17	Salud Para La Gente
Undetermined	Undetermined	27	Negative	4055911317	UCSC Multiplex SARS-CoV-2 qPCR Assay	Symptomatic	2021-02-17	Salud Para La Gente
Undetermined	Undetermined	27	Negative	4056001628	UCSC Multiplex SARS-CoV-2 qPCR Assay	Symptomatic	2021-02-17	Salud Para La Gente
38	39	27	Positive	4055911320	UCSC Multiplex SARS-CoV-2 qPCR Assay	Symptomatic	2021-02-17	Salud Para La Gente
Undetermined	Undetermined	27	Negative	5002962959	UCSC Multiplex SARS-CoV-2 qPCR Assay	Symptomatic	2021-02-17	Santa Cruz County Jail
Undetermined	Undetermined	27	Negative	5003365460	UCSC Multiplex SARS-CoV-2 qPCR Assay	Symptomatic	2021-02-17	Santa Cruz County Jail
Undetermined	Undetermined	28	Negative	4055911328	UCSC Multiplex SARS-CoV-2 qPCR Assay	Symptomatic	2021-02-17	Salud Para La Gente
Undetermined	Undetermined	28	Negative	4057037002	UCSC Multiplex SARS-CoV-2 qPCR Assay	Symptomatic	2021-02-17	Santa Cruz County Jail
Undetermined	Undetermined	29	Negative	4057037049	UCSC Multiplex SARS-CoV-2 qPCR Assay	Symptomatic	2021-02-17	Santa Cruz County Jail
Undetermined	Undetermined	25	Negative	4055911338	UCSC Multiplex SARS-CoV-2 qPCR Assay	Symptomatic	2021-02-17	Salud Para La Gente
Undetermined	Undetermined	24	Negative	5002962960	UCSC Multiplex SARS-CoV-2 qPCR Assay	Symptomatic	2021-02-17	Santa Cruz County Jail
Undetermined	Undetermined	30	Negative	5003373939	UCSC Multiplex SARS-CoV-2 qPCR Assay	Symptomatic	2021-02-17	Santa Cruz County Jail
Undetermined	Undetermined	26	Negative	4055973302	UCSC Multiplex SARS-CoV-2 qPCR Assay	Symptomatic	2021-02-17	Cowell Student Health Center
Undetermined	Undetermined	31	Negative	4057037072	UCSC Multiplex SARS-CoV-2 qPCR Assay	Symptomatic	2021-02-17	Santa Cruz County Jail
Undetermined	Undetermined	27	Negative	4057037014	UCSC Multiplex SARS-CoV-2 qPCR Assay	Symptomatic	2021-02-17	Santa Cruz County Jail
Undetermined	Undetermined	26	Negative	5003160400	UCSC Multiplex SARS-CoV-2 qPCR Assay	Surveillance	2021-02-17	Cowell Student Health Center
Undetermined	Undetermined	25	Negative	4055973287	UCSC Multiplex SARS-CoV-2 qPCR Assay	Surveillance	2021-02-17	Cowell Student Health Center
Undetermined	Undetermined	26	Negative	4055911339	UCSC Multiplex SARS-CoV-2 qPCR Assay	Symptomatic	2021-02-17	Salud Para La Gente
Undetermined	Undetermined	28	Negative	4057037036	UCSC Multiplex SARS-CoV-2 qPCR Assay	Symptomatic	2021-02-17	Santa Cruz County Jail
Undetermined	Undetermined	28	Negative	4057037013	UCSC Multiplex SARS-CoV-2 qPCR Assay	Symptomatic	2021-02-17	Santa Cruz County Jail
Undetermined	Undetermined	30	Negative	4057037083	UCSC Multiplex SARS-CoV-2 qPCR Assay	Symptomatic	2021-02-17	Santa Cruz County Jail
Undetermined	Undetermined	28	Negative	4057037037	UCSC Multiplex SARS-CoV-2 qPCR Assay	Symptomatic	2021-02-17	Santa Cruz County Jail
Undetermined	Undetermined	25	Negative	5003373941	UCSC Multiplex SARS-CoV-2 qPCR Assay	Symptomatic	2021-02-17	Santa Cruz County Jail
27	27	24	Positive	4057059250	UCSC Multiplex SARS-CoV-2 qPCR Assay	Symptomatic	2021-02-17	Santa Cruz Community Health
Undetermined	Undetermined	26	Negative	5003373940	UCSC Multiplex SARS-CoV-2 qPCR Assay	Symptomatic	2021-02-17	Santa Cruz County Jail
Undetermined	Undetermined	27	Negative	4057037061	UCSC Multiplex SARS-CoV-2 qPCR Assay	Symptomatic	2021-02-17	Santa Cruz County Jail
Undetermined	Undetermined	26	Negative	4055911330	UCSC Multiplex SARS-CoV-2 qPCR Assay	Symptomatic	2021-02-17	Salud Para La Gente
Undetermined	Undetermined	29	Negative	4055911329	UCSC Multiplex SARS-CoV-2 qPCR Assay	Symptomatic	2021-02-17	Salud Para La Gente
Undetermined	Undetermined	27	Negative	4057037048	UCSC Multiplex SARS-CoV-2 qPCR Assay	Symptomatic	2021-02-17	Santa Cruz County Jail
Undetermined	Undetermined	27	Negative	4055911331	UCSC Multiplex SARS-CoV-2 qPCR Assay	Symptomatic	2021-02-17	Salud Para La Gente
Undetermined	Undetermined	32	Negative	4057037084	UCSC Multiplex SARS-CoV-2 qPCR Assay	Symptomatic	2021-02-17	Santa Cruz County Jail
Undetermined	Undetermined	22	Negative	4057037025	UCSC Multiplex SARS-CoV-2 qPCR Assay	Symptomatic	2021-02-17	Santa Cruz County Jail
Undetermined	Undetermined	26	Negative	4055973275	UCSC Multiplex SARS-CoV-2 qPCR Assay	Surveillance	2021-02-17	Cowell Student Health Center
39	37	30	Positive	4057037682	UCSC Multiplex SARS-CoV-2 qPCR Assay	Symptomatic	2021-02-17	Salud Para La Gente
Undetermined	Undetermined	27	Negative	4056001633	UCSC Multiplex SARS-CoV-2 qPCR Assay	Symptomatic	2021-02-17	Salud Para La Gente
Undetermined	Undetermined	27	Negative	4055911324	UCSC Multiplex SARS-CoV-2 qPCR Assay	Symptomatic	2021-02-17	Salud Para La Gente
36	36	28	Positive	4057037754	UCSC Multiplex SARS-CoV-2 qPCR Assay	Symptomatic	2021-02-17	Salud Para La Gente
20	21	23	Positive	4055973265	UCSC Multiplex SARS-CoV-2 qPCR Assay	Surveillance	2021-02-17	Cowell Student Health Center
Undetermined	Undetermined	25	Negative	4055973240	UCSC Multiplex SARS-CoV-2 qPCR Assay	Symptomatic	2021-02-17	Cowell Student Health Center
Undetermined	Undetermined	25	Negative	4056001634	UCSC Multiplex SARS-CoV-2 qPCR Assay	Symptomatic	2021-02-17	Salud Para La Gente
Undetermined	Undetermined	26	Negative	4055973301	UCSC Multiplex SARS-CoV-2 qPCR Assay	Surveillance	2021-02-17	Cowell Student Health Center
Undetermined	Undetermined	26	Negative	4057059258	UCSC Multiplex SARS-CoV-2 qPCR Assay	Symptomatic	2021-02-17	Santa Cruz Community Health
Undetermined	Undetermined	25	Negative	4055973277	UCSC Multiplex SARS-CoV-2 qPCR Assay	Surveillance	2021-02-17	Cowell Student Health Center
Undetermined	Undetermined	25	Negative	4057037752	UCSC Multiplex SARS-CoV-2 qPCR Assay	Symptomatic	2021-02-17	Salud Para La Gente
Undetermined	Undetermined	28	Negative	4055911318	UCSC Multiplex SARS-CoV-2 qPCR Assay	Symptomatic	2021-02-17	Salud Para La Gente
Undetermined	Undetermined	28	Negative	4056001632	UCSC Multiplex SARS-CoV-2 qPCR Assay	Symptomatic	2021-02-17	Salud Para La Gente
Undetermined	Undetermined	26	Negative	4057059262	UCSC Multiplex SARS-CoV-2 qPCR Assay	Symptomatic	2021-02-17	Santa Cruz Community Health
37	37	27	Positive	4055911327	UCSC Multiplex SARS-CoV-2 qPCR Assay	Symptomatic	2021-02-17	Salud Para La Gente
Undetermined	Undetermined	27	Negative	4057037753	UCSC Multiplex SARS-CoV-2 qPCR Assay	Symptomatic	2021-02-17	Salud Para La Gente
Undetermined	Undetermined	27	Negative	4056001631	UCSC Multiplex SARS-CoV-2 qPCR Assay	Symptomatic	2021-02-17	Salud Para La Gente
Undetermined	Undetermined	27	Negative	4056001635	UCSC Multiplex SARS-CoV-2 qPCR Assay	Symptomatic	2021-02-17	Salud Para La Gente
Undetermined	Undetermined	28	Negative	4055911325	UCSC Multiplex SARS-CoV-2 qPCR Assay	Symptomatic	2021-02-17	Salud Para La Gente
Undetermined	Undetermined	27	Negative	4057037755	UCSC Multiplex SARS-CoV-2 qPCR Assay	Symptomatic	2021-02-17	Salud Para La Gente
Undetermined	Undetermined	27	Negative	4055911319	UCSC Multiplex SARS-CoV-2 qPCR Assay	Symptomatic	2021-02-17	Salud Para La Gente
Undetermined	Undetermined	27	Negative	4055911337	UCSC Multiplex SARS-CoV-2 qPCR Assay	Symptomatic	2021-02-17	Salud Para La Gente
Undetermined	Undetermined	28	Negative	4057059266	UCSC Multiplex SARS-CoV-2 qPCR Assay	Symptomatic	2021-02-17	Santa Cruz Community Health
Undetermined	Undetermined	24	Negative	4055911326	UCSC Multiplex SARS-CoV-2 qPCR Assay	Symptomatic	2021-02-17	Salud Para La Gente
Undetermined	Undetermined	26	Negative	4055911321	UCSC Multiplex SARS-CoV-2 qPCR Assay	Symptomatic	2021-02-17	Salud Para La Gente
Undetermined	Undetermined	27	Negative	4055911323	UCSC Multiplex SARS-CoV-2 qPCR Assay	Symptomatic	2021-02-17	Salud Para La Gente
Undetermined	Undetermined	27	Negative	4055911322	UCSC Multiplex SARS-CoV-2 qPCR Assay	Symptomatic	2021-02-17	Salud Para La Gente
Undetermined	Undetermined	27	Negative	4057037683	UCSC Multiplex SARS-CoV-2 qPCR Assay	Symptomatic	2021-02-17	Salud Para La Gente
Undetermined	Undetermined	24	Negative	4057059265	UCSC Multiplex SARS-CoV-2 qPCR Assay	Symptomatic	2021-02-17	Santa Cruz Community Health
Undetermined	Undetermined	24	Negative	4055971034	UCSC Multiplex SARS-CoV-2 qPCR Assay	Surveillance	2021-02-17	Cowell Student Health Center
Undetermined	Undetermined	30	Negative	4057059264	UCSC Multiplex SARS-CoV-2 qPCR Assay	Symptomatic	2021-02-17	Santa Cruz Community Health
36	36	27	Positive	4057059261	UCSC Multiplex SARS-CoV-2 qPCR Assay	Symptomatic	2021-02-17	Santa Cruz Community Health
Undetermined	Undetermined	28	Negative	4056001630	UCSC Multiplex SARS-CoV-2 qPCR Assay	Symptomatic	2021-02-17	Salud Para La Gente
Undetermined	Undetermined	25	Negative	4057059260	UCSC Multiplex SARS-CoV-2 qPCR Assay	Symptomatic	2021-02-17	Santa Cruz Community Health
Undetermined	Undetermined	24	Negative	5002962873	UCSC Multiplex SARS-CoV-2 qPCR Assay	Symptomatic	2021-02-17	Santa Cruz County Jail
Undetermined	Undetermined	25	Negative	4057039098	UCSC Multiplex SARS-CoV-2 qPCR Assay	Symptomatic	2021-02-17	Santa Cruz County Jail
21	22	23	Positive	4057059255	UCSC Multiplex SARS-CoV-2 qPCR Assay	Symptomatic	2021-02-17	Santa Cruz Community Health
Undetermined	Undetermined	25	Negative	4055973228	UCSC Multiplex SARS-CoV-2 qPCR Assay	Surveillance	2021-02-17	Cowell Student Health Center
Undetermined	Undetermined	28	Negative	4057059263	UCSC Multiplex SARS-CoV-2 qPCR Assay	Symptomatic	2021-02-17	Santa Cruz Community Health
Undetermined	Undetermined	23	Negative	4057037681	UCSC Multiplex SARS-CoV-2 qPCR Assay	Symptomatic	2021-02-17	Salud Para La Gente
Undetermined	Undetermined	28	Negative	5002962889	UCSC Multiplex SARS-CoV-2 qPCR Assay	Symptomatic	2021-02-17	Santa Cruz County Jail
Undetermined	Undetermined	28	Negative	4057037679	UCSC Multiplex SARS-CoV-2 qPCR Assay	Symptomatic	2021-02-17	Salud Para La Gente
24	25	24	Positive	4057059235	UCSC Multiplex SARS-CoV-2 qPCR Assay	Symptomatic	2021-02-17	Santa Cruz Community Health
Undetermined	Undetermined	26	Negative	5002962902	UCSC Multiplex SARS-CoV-2 qPCR Assay	Symptomatic	2021-02-17	Santa Cruz County Jail
Undetermined	Undetermined	27	Negative	5003365409	UCSC Multiplex SARS-CoV-2 qPCR Assay	Symptomatic	2021-02-17	Santa Cruz County Jail
Undetermined	Undetermined	25	Negative	5002962890	UCSC Multiplex SARS-CoV-2 qPCR Assay	Symptomatic	2021-02-17	Santa Cruz County Jail
Undetermined	Undetermined	25	Negative	5003365451	UCSC Multiplex SARS-CoV-2 qPCR Assay	Symptomatic	2021-02-17	Santa Cruz County Jail
Undetermined	Undetermined	28	Negative	5003365405	UCSC Multiplex SARS-CoV-2 qPCR Assay	Symptomatic	2021-02-17	Santa Cruz County Jail
Undetermined	Undetermined	27	Negative	5003365402	UCSC Multiplex SARS-CoV-2 qPCR Assay	Symptomatic	2021-02-17	Santa Cruz County Jail
Undetermined	Undetermined	25	Negative	5003365477	UCSC Multiplex SARS-CoV-2 qPCR Assay	Symptomatic	2021-02-17	Santa Cruz County Jail
Undetermined	Undetermined	26	Negative	5003365476	UCSC Multiplex SARS-CoV-2 qPCR Assay	Symptomatic	2021-02-17	Santa Cruz County Jail
Undetermined	Undetermined	26	Negative	5003365488	UCSC Multiplex SARS-CoV-2 qPCR Assay	Symptomatic	2021-02-17	Santa Cruz County Jail
Undetermined	Undetermined	26	Negative	5003365406	UCSC Multiplex SARS-CoV-2 qPCR Assay	Symptomatic	2021-02-17	Santa Cruz County Jail
Undetermined	Undetermined	26	Negative	5003365416	UCSC Multiplex SARS-CoV-2 qPCR Assay	Symptomatic	2021-02-17	Santa Cruz County Jail
Undetermined	Undetermined	28	Negative	5003365453	UCSC Multiplex SARS-CoV-2 qPCR Assay	Symptomatic	2021-02-17	Santa Cruz County Jail
Undetermined	Undetermined	26	Negative	5002962907	UCSC Multiplex SARS-CoV-2 qPCR Assay	Symptomatic	2021-02-17	Santa Cruz County Jail
Undetermined	Undetermined	28	Negative	5002962891	UCSC Multiplex SARS-CoV-2 qPCR Assay	Symptomatic	2021-02-17	Santa Cruz County Jail
Undetermined	Undetermined	26	Negative	4057039097	UCSC Multiplex SARS-CoV-2 qPCR Assay	Symptomatic	2021-02-17	Santa Cruz County Jail
Undetermined	Undetermined	27	Negative	5003365492	UCSC Multiplex SARS-CoV-2 qPCR Assay	Symptomatic	2021-02-17	Santa Cruz County Jail
Undetermined	Undetermined	25	Negative	5003365455	UCSC Multiplex SARS-CoV-2 qPCR Assay	Symptomatic	2021-02-17	Santa Cruz County Jail
Undetermined	Undetermined	27	Negative	5003365496	UCSC Multiplex SARS-CoV-2 qPCR Assay	Symptomatic	2021-02-17	Santa Cruz County Jail
Undetermined	Undetermined	28	Negative	5003365427	UCSC Multiplex SARS-CoV-2 qPCR Assay	Symptomatic	2021-02-17	Santa Cruz County Jail
Undetermined	Undetermined	26	Negative	5003365463	UCSC Multiplex SARS-CoV-2 qPCR Assay	Symptomatic	2021-02-17	Santa Cruz County Jail
Undetermined	Undetermined	28	Negative	5003365423	UCSC Multiplex SARS-CoV-2 qPCR Assay	Symptomatic	2021-02-17	Santa Cruz County Jail
Undetermined	Undetermined	28	Negative	5003365469	UCSC Multiplex SARS-CoV-2 qPCR Assay	Symptomatic	2021-02-17	Santa Cruz County Jail
Undetermined	Undetermined	27	Negative	5003365430	UCSC Multiplex SARS-CoV-2 qPCR Assay	Symptomatic	2021-02-17	Santa Cruz County Jail
Undetermined	Undetermined	28	Negative	5003365494	UCSC Multiplex SARS-CoV-2 qPCR Assay	Symptomatic	2021-02-17	Santa Cruz County Jail
Undetermined	Undetermined	26	Negative	5003365495	UCSC Multiplex SARS-CoV-2 qPCR Assay	Symptomatic	2021-02-17	Santa Cruz County Jail
Undetermined	Undetermined	26	Negative	5003365414	UCSC Multiplex SARS-CoV-2 qPCR Assay	Symptomatic	2021-02-17	Santa Cruz County Jail
Undetermined	Undetermined	26	Negative	5003365464	UCSC Multiplex SARS-CoV-2 qPCR Assay	Symptomatic	2021-02-17	Santa Cruz County Jail
Undetermined	Undetermined	26	Negative	5003365439	UCSC Multiplex SARS-CoV-2 qPCR Assay	Symptomatic	2021-02-17	Santa Cruz County Jail
Undetermined	Undetermined	27	Negative	4057039102	UCSC Multiplex SARS-CoV-2 qPCR Assay	Symptomatic	2021-02-17	Santa Cruz County Jail
Undetermined	Undetermined	28	Negative	5003365185	UCSC Multiplex SARS-CoV-2 qPCR Assay	Symptomatic	2021-02-17	Santa Cruz County Jail
Undetermined	Undetermined	28	Negative	5003365480	UCSC Multiplex SARS-CoV-2 qPCR Assay	Symptomatic	2021-02-17	Santa Cruz County Jail
Undetermined	Undetermined	26	Negative	5002962903	UCSC Multiplex SARS-CoV-2 qPCR Assay	Symptomatic	2021-02-17	Santa Cruz County Jail
Undetermined	Undetermined	27	Negative	5003365417	UCSC Multiplex SARS-CoV-2 qPCR Assay	Symptomatic	2021-02-17	Santa Cruz County Jail
Undetermined	Undetermined	27	Negative	5003365466	UCSC Multiplex SARS-CoV-2 qPCR Assay	Symptomatic	2021-02-17	Santa Cruz County Jail
Undetermined	Undetermined	26	Negative	5003365479	UCSC Multiplex SARS-CoV-2 qPCR Assay	Symptomatic	2021-02-17	Santa Cruz County Jail
Undetermined	Undetermined	22	Negative	5003365432	UCSC Multiplex SARS-CoV-2 qPCR Assay	Symptomatic	2021-02-17	Santa Cruz County Jail
Undetermined	Undetermined	27	Negative	5003365483	UCSC Multiplex SARS-CoV-2 qPCR Assay	Symptomatic	2021-02-17	Santa Cruz County Jail
Undetermined	Undetermined	26	Negative	5003365493	UCSC Multiplex SARS-CoV-2 qPCR Assay	Symptomatic	2021-02-17	Santa Cruz County Jail
Undetermined	Undetermined	24	Negative	5003365481	UCSC Multiplex SARS-CoV-2 qPCR Assay	Symptomatic	2021-02-17	Santa Cruz County Jail
Undetermined	Undetermined	23	Negative	5002962888	UCSC Multiplex SARS-CoV-2 qPCR Assay	Symptomatic	2021-02-17	Santa Cruz County Jail
Undetermined	Undetermined	28	Negative	5002962892	UCSC Multiplex SARS-CoV-2 qPCR Assay	Symptomatic	2021-02-17	Santa Cruz County Jail
Undetermined	Undetermined	27	Negative	5002962875	UCSC Multiplex SARS-CoV-2 qPCR Assay	Symptomatic	2021-02-17	Santa Cruz County Jail
Undetermined	Undetermined	27	Negative	5003365490	UCSC Multiplex SARS-CoV-2 qPCR Assay	Symptomatic	2021-02-17	Santa Cruz County Jail
Undetermined	Undetermined	23	Negative	5003365484	UCSC Multiplex SARS-CoV-2 qPCR Assay	Symptomatic	2021-02-17	Santa Cruz County Jail
Undetermined	Undetermined	25	Negative	5002962882	UCSC Multiplex SARS-CoV-2 qPCR Assay	Symptomatic	2021-02-17	Santa Cruz County Jail
Undetermined	Undetermined	25	Negative	5002962884	UCSC Multiplex SARS-CoV-2 qPCR Assay	Symptomatic	2021-02-17	Santa Cruz County Jail
Undetermined	Undetermined	26	Negative	5002962905	UCSC Multiplex SARS-CoV-2 qPCR Assay	Symptomatic	2021-02-17	Santa Cruz County Jail
Undetermined	Undetermined	29	Negative	5002962893	UCSC Multiplex SARS-CoV-2 qPCR Assay	Symptomatic	2021-02-17	Santa Cruz County Jail
Undetermined	Undetermined	24	Negative	5002962894	UCSC Multiplex SARS-CoV-2 qPCR Assay	Symptomatic	2021-02-17	Santa Cruz County Jail
Undetermined	Undetermined	26	Negative	5002962895	UCSC Multiplex SARS-CoV-2 qPCR Assay	Symptomatic	2021-02-17	Santa Cruz County Jail
Undetermined	Undetermined	26	Negative	5002962874	UCSC Multiplex SARS-CoV-2 qPCR Assay	Symptomatic	2021-02-17	Santa Cruz County Jail
Undetermined	Undetermined	28	Negative	4057039014	UCSC Multiplex SARS-CoV-2 qPCR Assay	Symptomatic	2021-02-17	Santa Cruz County Jail
Undetermined	Undetermined	27	Negative	5003365465	UCSC Multiplex SARS-CoV-2 qPCR Assay	Symptomatic	2021-02-17	Santa Cruz County Jail
Undetermined	Undetermined	27	Negative	5003365441	UCSC Multiplex SARS-CoV-2 qPCR Assay	Symptomatic	2021-02-17	Santa Cruz County Jail
Undetermined	Undetermined	28	Negative	5003365468	UCSC Multiplex SARS-CoV-2 qPCR Assay	Symptomatic	2021-02-17	Santa Cruz County Jail
Undetermined	Undetermined	27	Negative	5003365491	UCSC Multiplex SARS-CoV-2 qPCR Assay	Symptomatic	2021-02-17	Santa Cruz County Jail
Undetermined	Undetermined	27	Negative	5003365404	UCSC Multiplex SARS-CoV-2 qPCR Assay	Symptomatic	2021-02-17	Santa Cruz County Jail
Undetermined	Undetermined	25	Negative	5003365444	UCSC Multiplex SARS-CoV-2 qPCR Assay	Symptomatic	2021-02-17	Santa Cruz County Jail
Undetermined	Undetermined	28	Negative	5003365429	UCSC Multiplex SARS-CoV-2 qPCR Assay	Symptomatic	2021-02-17	Santa Cruz County Jail
Undetermined	Undetermined	27	Negative	5003365438	UCSC Multiplex SARS-CoV-2 qPCR Assay	Symptomatic	2021-02-17	Santa Cruz County Jail
Undetermined	Undetermined	26	Negative	5003365440	UCSC Multiplex SARS-CoV-2 qPCR Assay	Symptomatic	2021-02-17	Santa Cruz County Jail
Undetermined	Undetermined	26	Negative	5003365489	UCSC Multiplex SARS-CoV-2 qPCR Assay	Symptomatic	2021-02-17	Santa Cruz County Jail
Undetermined	Undetermined	25	Negative	5003365428	UCSC Multiplex SARS-CoV-2 qPCR Assay	Symptomatic	2021-02-17	Santa Cruz County Jail
Undetermined	Undetermined	26	Negative	5003365454	UCSC Multiplex SARS-CoV-2 qPCR Assay	Symptomatic	2021-02-17	Santa Cruz County Jail
Undetermined	Undetermined	26	Negative	5002962896	UCSC Multiplex SARS-CoV-2 qPCR Assay	Symptomatic	2021-02-17	Santa Cruz County Jail
Undetermined	Undetermined	26	Negative	5002962887	UCSC Multiplex SARS-CoV-2 qPCR Assay	Symptomatic	2021-02-17	Santa Cruz County Jail
Undetermined	Undetermined	24	Negative	5002962906	UCSC Multiplex SARS-CoV-2 qPCR Assay	Symptomatic	2021-02-17	Santa Cruz County Jail
Undetermined	Undetermined	29	Negative	5003365446	UCSC Multiplex SARS-CoV-2 qPCR Assay	Symptomatic	2021-02-17	Santa Cruz County Jail
Undetermined	Undetermined	29	Negative	5003365442	UCSC Multiplex SARS-CoV-2 qPCR Assay	Symptomatic	2021-02-17	Santa Cruz County Jail
Undetermined	Undetermined	27	Negative	5003365478	UCSC Multiplex SARS-CoV-2 qPCR Assay	Symptomatic	2021-02-17	Santa Cruz County Jail
Undetermined	Undetermined	26	Negative	5002962883	UCSC Multiplex SARS-CoV-2 qPCR Assay	Symptomatic	2021-02-17	Santa Cruz County Jail
Undetermined	Undetermined	28	Negative	5002962876	UCSC Multiplex SARS-CoV-2 qPCR Assay	Symptomatic	2021-02-17	Santa Cruz County Jail
Undetermined	Undetermined	26	Negative	5002962886	UCSC Multiplex SARS-CoV-2 qPCR Assay	Symptomatic	2021-02-17	Santa Cruz County Jail
Undetermined	Undetermined	25	Negative	5003365443	UCSC Multiplex SARS-CoV-2 qPCR Assay	Symptomatic	2021-02-17	Santa Cruz County Jail
Undetermined	Undetermined	25	Negative	5003365403	UCSC Multiplex SARS-CoV-2 qPCR Assay	Symptomatic	2021-02-17	Santa Cruz County Jail
Undetermined	Undetermined	26	Negative	5003365452	UCSC Multiplex SARS-CoV-2 qPCR Assay	Symptomatic	2021-02-17	Santa Cruz County Jail
Undetermined	Undetermined	26	Negative	5002962908	UCSC Multiplex SARS-CoV-2 qPCR Assay	Symptomatic	2021-02-17	Santa Cruz County Jail
Undetermined	Undetermined	24	Negative	5002962885	UCSC Multiplex SARS-CoV-2 qPCR Assay	Symptomatic	2021-02-17	Santa Cruz County Jail
Undetermined	Undetermined	26	Negative	5003365426	UCSC Multiplex SARS-CoV-2 qPCR Assay	Symptomatic	2021-02-17	Santa Cruz County Jail
Undetermined	Undetermined	30	Negative	5003365482	UCSC Multiplex SARS-CoV-2 qPCR Assay	Symptomatic	2021-02-17	Santa Cruz County Jail
Undetermined	Undetermined	26	Negative	5002962904	UCSC Multiplex SARS-CoV-2 qPCR Assay	Symptomatic	2021-02-17	Santa Cruz County Jail
Undetermined	Undetermined	25	Negative	5002962961	UCSC Multiplex SARS-CoV-2 qPCR Assay	Symptomatic	2021-02-17	Santa Cruz County Jail
Undetermined	Undetermined	26	Negative	4057037060	UCSC Multiplex SARS-CoV-2 qPCR Assay	Symptomatic	2021-02-17	Santa Cruz County Jail
Undetermined	Undetermined	26	Negative	4057039080	UCSC Multiplex SARS-CoV-2 qPCR Assay	Symptomatic	2021-02-17	Santa Cruz County Jail
Undetermined	Undetermined	26	Negative	5003373937	UCSC Multiplex SARS-CoV-2 qPCR Assay	Symptomatic	2021-02-17	Santa Cruz County Jail
Undetermined	Undetermined	25	Negative	5002962877	UCSC Multiplex SARS-CoV-2 qPCR Assay	Symptomatic	2021-02-17	Santa Cruz County Jail
Undetermined	Undetermined	30	Negative	5003373936	UCSC Multiplex SARS-CoV-2 qPCR Assay	Symptomatic	2021-02-17	Santa Cruz County Jail
Undetermined	Undetermined	25	Negative	5003365459	UCSC Multiplex SARS-CoV-2 qPCR Assay	Symptomatic	2021-02-17	Santa Cruz County Jail
Undetermined	Undetermined	27	Negative	5003373938	UCSC Multiplex SARS-CoV-2 qPCR Assay	Symptomatic	2021-02-17	Santa Cruz County Jail
Undetermined	Undetermined	31	Negative	4056817928_Retest1	UCSC Multiplex SARS-CoV-2 qPCR Assay	Symptomatic	2021-02-17	Santa Cruz County Jail
Undetermined	Undetermined	26	Negative	4057039106_Retest1	UCSC Multiplex SARS-CoV-2 qPCR Assay	Symptomatic	2021-02-17	Santa Cruz County Jail
Undetermined	Undetermined	26	Negative	5003159354	UCSC Multiplex SARS-CoV-2 qPCR Assay	Surveillance	2021-02-16	Cowell Student Health Center
Undetermined	Undetermined	26	Negative	5003060533	UCSC Multiplex SARS-CoV-2 qPCR Assay	Surveillance	2021-02-16	Cowell Student Health Center
Undetermined	Undetermined	23	Negative	5003060552	UCSC Multiplex SARS-CoV-2 qPCR Assay	Surveillance	2021-02-16	Cowell Student Health Center
Undetermined	Undetermined	28	Negative	4057036814	UCSC Multiplex SARS-CoV-2 qPCR Assay	Surveillance	2021-02-16	Cowell Student Health Center
Undetermined	Undetermined	25	Negative	4057036882	UCSC Multiplex SARS-CoV-2 qPCR Assay	Surveillance	2021-02-16	Cowell Student Health Center
Undetermined	Undetermined	25	Negative	4056042627	UCSC Multiplex SARS-CoV-2 qPCR Assay	Surveillance	2021-02-16	Cowell Student Health Center
Undetermined	Undetermined	27	Negative	4056042597	UCSC Multiplex SARS-CoV-2 qPCR Assay	Surveillance	2021-02-16	Cowell Student Health Center
Undetermined	Undetermined	25	Negative	5003222031	UCSC Multiplex SARS-CoV-2 qPCR Assay	Surveillance	2021-02-16	Cowell Student Health Center
Undetermined	Undetermined	27	Negative	5003222049	UCSC Multiplex SARS-CoV-2 qPCR Assay	Surveillance	2021-02-16	Cowell Student Health Center
Undetermined	Undetermined	26	Negative	4056042613	UCSC Multiplex SARS-CoV-2 qPCR Assay	Surveillance	2021-02-16	Cowell Student Health Center
Undetermined	Undetermined	27	Negative	4056042582	UCSC Multiplex SARS-CoV-2 qPCR Assay	Surveillance	2021-02-16	Cowell Student Health Center
Undetermined	Undetermined	26	Negative	4057036873	UCSC Multiplex SARS-CoV-2 qPCR Assay	Surveillance	2021-02-16	Cowell Student Health Center
Undetermined	Undetermined	27	Negative	4057036804	UCSC Multiplex SARS-CoV-2 qPCR Assay	Surveillance	2021-02-16	Cowell Student Health Center
Undetermined	Undetermined	27	Negative	5003222025	UCSC Multiplex SARS-CoV-2 qPCR Assay	Surveillance	2021-02-16	Cowell Student Health Center
Undetermined	Undetermined	27	Negative	4056042594	UCSC Multiplex SARS-CoV-2 qPCR Assay	Surveillance	2021-02-16	Cowell Student Health Center
Undetermined	Undetermined	26	Negative	4057036880	UCSC Multiplex SARS-CoV-2 qPCR Assay	Surveillance	2021-02-16	Cowell Student Health Center
Undetermined	Undetermined	27	Negative	5003367005	UCSC Multiplex SARS-CoV-2 qPCR Assay	Surveillance	2021-02-16	Cowell Student Health Center
Undetermined	Undetermined	25	Negative	4057036860	UCSC Multiplex SARS-CoV-2 qPCR Assay	Surveillance	2021-02-16	Cowell Student Health Center
Undetermined	Undetermined	25	Negative	5003222028	UCSC Multiplex SARS-CoV-2 qPCR Assay	Surveillance	2021-02-16	Cowell Student Health Center
Undetermined	Undetermined	23	Negative	4057036858	UCSC Multiplex SARS-CoV-2 qPCR Assay	Surveillance	2021-02-16	Cowell Student Health Center
Undetermined	Undetermined	24	Negative	4057036812	UCSC Multiplex SARS-CoV-2 qPCR Assay	Surveillance	2021-02-16	Cowell Student Health Center
Undetermined	Undetermined	25	Negative	4056042615	UCSC Multiplex SARS-CoV-2 qPCR Assay	Surveillance	2021-02-16	Cowell Student Health Center
Undetermined	Undetermined	29	Negative	4056042616	UCSC Multiplex SARS-CoV-2 qPCR Assay	Surveillance	2021-02-16	Cowell Student Health Center
Undetermined	Undetermined	26	Negative	5003222011	UCSC Multiplex SARS-CoV-2 qPCR Assay	Surveillance	2021-02-16	Cowell Student Health Center
Undetermined	Undetermined	25	Negative	4057036895	UCSC Multiplex SARS-CoV-2 qPCR Assay	Surveillance	2021-02-16	Cowell Student Health Center
Undetermined	Undetermined	25	Negative	4056042618	UCSC Multiplex SARS-CoV-2 qPCR Assay	Surveillance	2021-02-16	Cowell Student Health Center
Undetermined	Undetermined	25	Negative	5003222014	UCSC Multiplex SARS-CoV-2 qPCR Assay	Surveillance	2021-02-16	Cowell Student Health Center
Undetermined	Undetermined	27	Negative	5003222027	UCSC Multiplex SARS-CoV-2 qPCR Assay	Surveillance	2021-02-16	Cowell Student Health Center
Undetermined	Undetermined	26	Negative	4056042538	UCSC Multiplex SARS-CoV-2 qPCR Assay	Surveillance	2021-02-16	Cowell Student Health Center
Undetermined	Undetermined	23	Negative	4056042565	UCSC Multiplex SARS-CoV-2 qPCR Assay	Surveillance	2021-02-16	Cowell Student Health Center
Undetermined	Undetermined	29	Negative	4056042542	UCSC Multiplex SARS-CoV-2 qPCR Assay	Surveillance	2021-02-16	Cowell Student Health Center
Undetermined	Undetermined	27	Negative	4056042555	UCSC Multiplex SARS-CoV-2 qPCR Assay	Surveillance	2021-02-16	Cowell Student Health Center
Undetermined	Undetermined	25	Negative	5003160405	UCSC Multiplex SARS-CoV-2 qPCR Assay	Surveillance	2021-02-16	Cowell Student Health Center
Undetermined	Undetermined	26	Negative	4056042544	UCSC Multiplex SARS-CoV-2 qPCR Assay	Surveillance	2021-02-16	Cowell Student Health Center
Undetermined	Undetermined	26	Negative	5003366980	UCSC Multiplex SARS-CoV-2 qPCR Assay	Surveillance	2021-02-16	Cowell Student Health Center
Undetermined	Undetermined	28	Negative	5003366966	UCSC Multiplex SARS-CoV-2 qPCR Assay	Surveillance	2021-02-16	Cowell Student Health Center
Undetermined	Undetermined	27	Negative	4056042577	UCSC Multiplex SARS-CoV-2 qPCR Assay	Surveillance	2021-02-16	Cowell Student Health Center
Undetermined	Undetermined	27	Negative	5003222069	UCSC Multiplex SARS-CoV-2 qPCR Assay	Surveillance	2021-02-16	Cowell Student Health Center
Undetermined	Undetermined	24	Negative	5003366962	UCSC Multiplex SARS-CoV-2 qPCR Assay	Surveillance	2021-02-16	Cowell Student Health Center
Undetermined	Undetermined	27	Negative	4056042554	UCSC Multiplex SARS-CoV-2 qPCR Assay	Surveillance	2021-02-16	Cowell Student Health Center
Undetermined	Undetermined	28	Negative	5003366974	UCSC Multiplex SARS-CoV-2 qPCR Assay	Surveillance	2021-02-16	Cowell Student Health Center
Undetermined	Undetermined	27	Negative	5003367008	UCSC Multiplex SARS-CoV-2 qPCR Assay	Surveillance	2021-02-16	Cowell Student Health Center
Undetermined	Undetermined	26	Negative	5003366956	UCSC Multiplex SARS-CoV-2 qPCR Assay	Surveillance	2021-02-16	Cowell Student Health Center
Undetermined	Undetermined	27	Negative	5003366981	UCSC Multiplex SARS-CoV-2 qPCR Assay	Surveillance	2021-02-16	Cowell Student Health Center
Undetermined	Undetermined	25	Negative	4056042539	UCSC Multiplex SARS-CoV-2 qPCR Assay	Surveillance	2021-02-16	Cowell Student Health Center
Undetermined	Undetermined	27	Negative	5003222062	UCSC Multiplex SARS-CoV-2 qPCR Assay	Surveillance	2021-02-16	Cowell Student Health Center
Undetermined	Undetermined	27	Negative	5003222061	UCSC Multiplex SARS-CoV-2 qPCR Assay	Surveillance	2021-02-16	Cowell Student Health Center
Undetermined	Undetermined	26	Negative	5003161860	UCSC Multiplex SARS-CoV-2 qPCR Assay	Surveillance	2021-02-16	Cowell Student Health Center
Undetermined	Undetermined	26	Negative	4056042569	UCSC Multiplex SARS-CoV-2 qPCR Assay	Surveillance	2021-02-16	Cowell Student Health Center
Undetermined	Undetermined	27	Negative	5003367001	UCSC Multiplex SARS-CoV-2 qPCR Assay	Surveillance	2021-02-16	Cowell Student Health Center
Undetermined	Undetermined	25	Negative	5003366965	UCSC Multiplex SARS-CoV-2 qPCR Assay	Surveillance	2021-02-16	Cowell Student Health Center
Undetermined	Undetermined	26	Negative	4056042532	UCSC Multiplex SARS-CoV-2 qPCR Assay	Surveillance	2021-02-16	Cowell Student Health Center
Undetermined	Undetermined	28	Negative	4056042558	UCSC Multiplex SARS-CoV-2 qPCR Assay	Surveillance	2021-02-16	Cowell Student Health Center
Undetermined	Undetermined	26	Negative	5003160395	UCSC Multiplex SARS-CoV-2 qPCR Assay	Surveillance	2021-02-16	Cowell Student Health Center
Undetermined	Undetermined	27	Negative	4056042566	UCSC Multiplex SARS-CoV-2 qPCR Assay	Surveillance	2021-02-16	Cowell Student Health Center
Undetermined	Undetermined	25	Negative	5003366938	UCSC Multiplex SARS-CoV-2 qPCR Assay	Surveillance	2021-02-16	Cowell Student Health Center
Undetermined	Undetermined	29	Negative	4056042552	UCSC Multiplex SARS-CoV-2 qPCR Assay	Surveillance	2021-02-16	Cowell Student Health Center
Undetermined	Undetermined	30	Negative	5003366955	UCSC Multiplex SARS-CoV-2 qPCR Assay	Surveillance	2021-02-16	Cowell Student Health Center
Undetermined	Undetermined	24	Negative	4056042546	UCSC Multiplex SARS-CoV-2 qPCR Assay	Surveillance	2021-02-16	Cowell Student Health Center
Undetermined	Undetermined	27	Negative	4057037000	UCSC Multiplex SARS-CoV-2 qPCR Assay	Symptomatic	2021-02-16	Santa Cruz County Jail
Undetermined	Undetermined	27	Negative	5002962899	UCSC Multiplex SARS-CoV-2 qPCR Assay	Symptomatic	2021-02-16	Santa Cruz County Jail
Undetermined	Undetermined	28	Negative	4057037010	UCSC Multiplex SARS-CoV-2 qPCR Assay	Symptomatic	2021-02-16	Santa Cruz County Jail
Undetermined	Undetermined	28	Negative	5002962901	UCSC Multiplex SARS-CoV-2 qPCR Assay	Symptomatic	2021-02-16	Santa Cruz County Jail
Undetermined	Undetermined	28	Negative	4056817906	UCSC Multiplex SARS-CoV-2 qPCR Assay	Symptomatic	2021-02-16	Santa Cruz County Jail
Undetermined	Undetermined	26	Negative	4055973253	UCSC Multiplex SARS-CoV-2 qPCR Assay	Surveillance	2021-02-16	Cowell Student Health Center
Undetermined	Undetermined	27	Negative	4055973267	UCSC Multiplex SARS-CoV-2 qPCR Assay	Surveillance	2021-02-16	Cowell Student Health Center
Undetermined	Undetermined	25	Negative	5002962919	UCSC Multiplex SARS-CoV-2 qPCR Assay	Symptomatic	2021-02-16	Santa Cruz County Jail
Undetermined	Undetermined	27	Negative	4057037667	UCSC Multiplex SARS-CoV-2 qPCR Assay	Symptomatic	2021-02-16	Salud Para La Gente
Undetermined	Undetermined	27	Negative	5002962911	UCSC Multiplex SARS-CoV-2 qPCR Assay	Symptomatic	2021-02-16	Santa Cruz County Jail
Undetermined	Undetermined	26	Negative	4057060667	UCSC Multiplex SARS-CoV-2 qPCR Assay	Symptomatic	2021-02-16	Santa Cruz Community Health
Undetermined	Undetermined	26	Negative	5002962931	UCSC Multiplex SARS-CoV-2 qPCR Assay	Symptomatic	2021-02-16	Santa Cruz County Jail
Undetermined	Undetermined	27	Negative	4057037676	UCSC Multiplex SARS-CoV-2 qPCR Assay	Symptomatic	2021-02-16	Salud Para La Gente
Undetermined	Undetermined	27	Negative	5002962909	UCSC Multiplex SARS-CoV-2 qPCR Assay	Symptomatic	2021-02-16	Santa Cruz County Jail
Undetermined	Undetermined	25	Negative	4055973227	UCSC Multiplex SARS-CoV-2 qPCR Assay	Surveillance	2021-02-16	Cowell Student Health Center
Undetermined	Undetermined	26	Negative	5002962920	UCSC Multiplex SARS-CoV-2 qPCR Assay	Symptomatic	2021-02-16	Santa Cruz County Jail
Undetermined	Undetermined	27	Negative	5002962926	UCSC Multiplex SARS-CoV-2 qPCR Assay	Symptomatic	2021-02-16	Santa Cruz County Jail
Undetermined	Undetermined	26	Negative	5002962897	UCSC Multiplex SARS-CoV-2 qPCR Assay	Symptomatic	2021-02-16	Santa Cruz County Jail
Undetermined	Undetermined	25	Negative	4055973314	UCSC Multiplex SARS-CoV-2 qPCR Assay	Surveillance	2021-02-16	Cowell Student Health Center
Undetermined	Undetermined	26	Negative	5002962900	UCSC Multiplex SARS-CoV-2 qPCR Assay	Symptomatic	2021-02-16	Santa Cruz County Jail
Undetermined	Undetermined	27	Negative	5002962953	UCSC Multiplex SARS-CoV-2 qPCR Assay	Symptomatic	2021-02-16	Santa Cruz County Jail
Undetermined	Undetermined	26	Negative	5002962915	UCSC Multiplex SARS-CoV-2 qPCR Assay	Symptomatic	2021-02-16	Santa Cruz County Jail
Undetermined	Undetermined	25	Negative	4057060711	UCSC Multiplex SARS-CoV-2 qPCR Assay	Symptomatic	2021-02-16	Santa Cruz Community Health
Undetermined	Undetermined	25	Negative	5002962912	UCSC Multiplex SARS-CoV-2 qPCR Assay	Symptomatic	2021-02-16	Santa Cruz County Jail
Undetermined	Undetermined	26	Negative	5002962941	UCSC Multiplex SARS-CoV-2 qPCR Assay	Symptomatic	2021-02-16	Santa Cruz County Jail
Undetermined	Undetermined	26	Negative	5002962913	UCSC Multiplex SARS-CoV-2 qPCR Assay	Symptomatic	2021-02-16	Santa Cruz County Jail
Undetermined	Undetermined	26	Negative	4057037680	UCSC Multiplex SARS-CoV-2 qPCR Assay	Symptomatic	2021-02-16	Salud Para La Gente
Undetermined	Undetermined	27	Negative	5002962914	UCSC Multiplex SARS-CoV-2 qPCR Assay	Symptomatic	2021-02-16	Santa Cruz County Jail
Undetermined	Undetermined	27	Negative	5002962942	UCSC Multiplex SARS-CoV-2 qPCR Assay	Symptomatic	2021-02-16	Santa Cruz County Jail
Undetermined	Undetermined	25	Negative	5002962916	UCSC Multiplex SARS-CoV-2 qPCR Assay	Symptomatic	2021-02-16	Santa Cruz County Jail
Undetermined	Undetermined	27	Negative	5002962927	UCSC Multiplex SARS-CoV-2 qPCR Assay	Symptomatic	2021-02-16	Santa Cruz County Jail
Undetermined	Undetermined	26	Negative	5002962918	UCSC Multiplex SARS-CoV-2 qPCR Assay	Symptomatic	2021-02-16	Santa Cruz County Jail
Undetermined	Undetermined	26	Negative	5002962935	UCSC Multiplex SARS-CoV-2 qPCR Assay	Symptomatic	2021-02-16	Santa Cruz County Jail
Undetermined	Undetermined	27	Negative	5002962917	UCSC Multiplex SARS-CoV-2 qPCR Assay	Symptomatic	2021-02-16	Santa Cruz County Jail
Undetermined	Undetermined	27	Negative	5002962936	UCSC Multiplex SARS-CoV-2 qPCR Assay	Symptomatic	2021-02-16	Santa Cruz County Jail
Undetermined	Undetermined	26	Negative	5002962932	UCSC Multiplex SARS-CoV-2 qPCR Assay	Symptomatic	2021-02-16	Santa Cruz County Jail
Undetermined	Undetermined	27	Negative	5002962967	UCSC Multiplex SARS-CoV-2 qPCR Assay	Symptomatic	2021-02-16	Santa Cruz County Jail
Undetermined	Undetermined	26	Negative	5002962910	UCSC Multiplex SARS-CoV-2 qPCR Assay	Symptomatic	2021-02-16	Santa Cruz County Jail
Undetermined	Undetermined	25	Negative	5002962956	UCSC Multiplex SARS-CoV-2 qPCR Assay	Symptomatic	2021-02-16	Santa Cruz County Jail
Undetermined	Undetermined	27	Negative	5002962898	UCSC Multiplex SARS-CoV-2 qPCR Assay	Symptomatic	2021-02-16	Santa Cruz County Jail
Undetermined	Undetermined	27	Negative	5002962951	UCSC Multiplex SARS-CoV-2 qPCR Assay	Symptomatic	2021-02-16	Santa Cruz County Jail
Undetermined	Undetermined	25	Negative	4057037677	UCSC Multiplex SARS-CoV-2 qPCR Assay	Symptomatic	2021-02-16	Salud Para La Gente
Undetermined	Undetermined	26	Negative	4055973289	UCSC Multiplex SARS-CoV-2 qPCR Assay	Surveillance	2021-02-16	Cowell Student Health Center
Undetermined	Undetermined	27	Negative	5002962929	UCSC Multiplex SARS-CoV-2 qPCR Assay	Symptomatic	2021-02-16	Santa Cruz County Jail
Undetermined	Undetermined	25	Negative	5002962921	UCSC Multiplex SARS-CoV-2 qPCR Assay	Symptomatic	2021-02-16	Santa Cruz County Jail
Undetermined	Undetermined	28	Negative	5002962939	UCSC Multiplex SARS-CoV-2 qPCR Assay	Symptomatic	2021-02-16	Santa Cruz County Jail
Undetermined	Undetermined	26	Negative	5002962968	UCSC Multiplex SARS-CoV-2 qPCR Assay	Symptomatic	2021-02-16	Santa Cruz County Jail
Undetermined	Undetermined	27	Negative	4056001627	UCSC Multiplex SARS-CoV-2 qPCR Assay	Symptomatic	2021-02-16	Salud Para La Gente
Undetermined	Undetermined	27	Negative	4056001626	UCSC Multiplex SARS-CoV-2 qPCR Assay	Symptomatic	2021-02-16	Salud Para La Gente
Undetermined	Undetermined	24	Negative	5002962963	UCSC Multiplex SARS-CoV-2 qPCR Assay	Symptomatic	2021-02-16	Santa Cruz County Jail
Undetermined	Undetermined	27	Negative	5002962966	UCSC Multiplex SARS-CoV-2 qPCR Assay	Symptomatic	2021-02-16	Santa Cruz County Jail
Undetermined	Undetermined	26	Negative	5002962937	UCSC Multiplex SARS-CoV-2 qPCR Assay	Symptomatic	2021-02-16	Santa Cruz County Jail
Undetermined	Undetermined	27	Negative	4057059257	UCSC Multiplex SARS-CoV-2 qPCR Assay	Symptomatic	2021-02-16	Santa Cruz Community Health
Undetermined	Undetermined	25	Negative	5002962946	UCSC Multiplex SARS-CoV-2 qPCR Assay	Symptomatic	2021-02-16	Santa Cruz County Jail
Undetermined	Undetermined	25	Negative	5002962940	UCSC Multiplex SARS-CoV-2 qPCR Assay	Symptomatic	2021-02-16	Santa Cruz County Jail
Undetermined	Undetermined	28	Negative	5002962947	UCSC Multiplex SARS-CoV-2 qPCR Assay	Symptomatic	2021-02-16	Santa Cruz County Jail
Undetermined	Undetermined	25	Negative	5002962925	UCSC Multiplex SARS-CoV-2 qPCR Assay	Symptomatic	2021-02-16	Santa Cruz County Jail
Undetermined	Undetermined	28	Negative	4056989943	UCSC Multiplex SARS-CoV-2 qPCR Assay	Symptomatic	2021-02-16	Salud Para La Gente
Undetermined	Undetermined	26	Negative	5002962933	UCSC Multiplex SARS-CoV-2 qPCR Assay	Symptomatic	2021-02-16	Santa Cruz County Jail
Undetermined	Undetermined	26	Negative	5002962950	UCSC Multiplex SARS-CoV-2 qPCR Assay	Symptomatic	2021-02-16	Santa Cruz County Jail
Undetermined	Undetermined	22	Negative	4055973243	UCSC Multiplex SARS-CoV-2 qPCR Assay	Symptomatic	2021-02-16	Cowell Student Health Center
Undetermined	Undetermined	26	Negative	5002962934	UCSC Multiplex SARS-CoV-2 qPCR Assay	Symptomatic	2021-02-16	Santa Cruz County Jail
Undetermined	Undetermined	27	Negative	5002962954	UCSC Multiplex SARS-CoV-2 qPCR Assay	Symptomatic	2021-02-16	Santa Cruz County Jail
Undetermined	Undetermined	25	Negative	4055971022	UCSC Multiplex SARS-CoV-2 qPCR Assay	Surveillance	2021-02-16	Cowell Student Health Center
Undetermined	Undetermined	24	Negative	5002962923	UCSC Multiplex SARS-CoV-2 qPCR Assay	Symptomatic	2021-02-16	Santa Cruz County Jail
Undetermined	Undetermined	26	Negative	5002962928	UCSC Multiplex SARS-CoV-2 qPCR Assay	Symptomatic	2021-02-16	Santa Cruz County Jail
Undetermined	Undetermined	27	Negative	5002962943	UCSC Multiplex SARS-CoV-2 qPCR Assay	Symptomatic	2021-02-16	Santa Cruz County Jail
Undetermined	Undetermined	28	Negative	5002962924	UCSC Multiplex SARS-CoV-2 qPCR Assay	Symptomatic	2021-02-16	Santa Cruz County Jail
Undetermined	Undetermined	26	Negative	5002962930	UCSC Multiplex SARS-CoV-2 qPCR Assay	Symptomatic	2021-02-16	Santa Cruz County Jail
Undetermined	Undetermined	26	Negative	5002962955	UCSC Multiplex SARS-CoV-2 qPCR Assay	Symptomatic	2021-02-16	Santa Cruz County Jail
Undetermined	Undetermined	29	Negative	5002962945	UCSC Multiplex SARS-CoV-2 qPCR Assay	Symptomatic	2021-02-16	Santa Cruz County Jail
Undetermined	Undetermined	26	Negative	4055911316	UCSC Multiplex SARS-CoV-2 qPCR Assay	Symptomatic	2021-02-16	Salud Para La Gente
Undetermined	Undetermined	26	Negative	5002962949	UCSC Multiplex SARS-CoV-2 qPCR Assay	Symptomatic	2021-02-16	Santa Cruz County Jail
Undetermined	Undetermined	25	Negative	5002962938	UCSC Multiplex SARS-CoV-2 qPCR Assay	Symptomatic	2021-02-16	Santa Cruz County Jail
Undetermined	Undetermined	26	Negative	5002962922	UCSC Multiplex SARS-CoV-2 qPCR Assay	Symptomatic	2021-02-16	Santa Cruz County Jail
Undetermined	Undetermined	26	Negative	4057060700	UCSC Multiplex SARS-CoV-2 qPCR Assay	Symptomatic	2021-02-16	Santa Cruz Community Health
Undetermined	Undetermined	25	Negative	5002962944	UCSC Multiplex SARS-CoV-2 qPCR Assay	Symptomatic	2021-02-16	Santa Cruz County Jail
Undetermined	Undetermined	24	Negative	5002962965	UCSC Multiplex SARS-CoV-2 qPCR Assay	Symptomatic	2021-02-16	Santa Cruz County Jail
Undetermined	Undetermined	22	Negative	5002962962	UCSC Multiplex SARS-CoV-2 qPCR Assay	Symptomatic	2021-02-16	Santa Cruz County Jail
Undetermined	Undetermined	25	Negative	5002962964	UCSC Multiplex SARS-CoV-2 qPCR Assay	Symptomatic	2021-02-16	Santa Cruz County Jail
Undetermined	Undetermined	26	Negative	5002962948	UCSC Multiplex SARS-CoV-2 qPCR Assay	Symptomatic	2021-02-16	Santa Cruz County Jail
Undetermined	Undetermined	26	Negative	5002962952	UCSC Multiplex SARS-CoV-2 qPCR Assay	Symptomatic	2021-02-16	Santa Cruz County Jail
Undetermined	Undetermined	27	Negative	4055911314	UCSC Multiplex SARS-CoV-2 qPCR Assay	Symptomatic	2021-02-16	Salud Para La Gente
Undetermined	Undetermined	26	Negative	4055911315	UCSC Multiplex SARS-CoV-2 qPCR Assay	Symptomatic	2021-02-16	Salud Para La Gente
Undetermined	Undetermined	26	Negative	4055911313	UCSC Multiplex SARS-CoV-2 qPCR Assay	Symptomatic	2021-02-16	Salud Para La Gente
Undetermined	Undetermined	29	Negative	4057037059	UCSC Multiplex SARS-CoV-2 qPCR Assay	Symptomatic	2021-02-16	Santa Cruz County Jail
Undetermined	Undetermined	31	Negative	4057037047	UCSC Multiplex SARS-CoV-2 qPCR Assay	Symptomatic	2021-02-16	Santa Cruz County Jail
Undetermined	Undetermined	28	Negative	4057039105	UCSC Multiplex SARS-CoV-2 qPCR Assay	Symptomatic	2021-02-16	Santa Cruz County Jail
Undetermined	Undetermined	26	Negative	4055907934	UCSC Multiplex SARS-CoV-2 qPCR Assay	Symptomatic	2021-02-16	Santa Cruz County Jail
Undetermined	Undetermined	26	Negative	4056817963	UCSC Multiplex SARS-CoV-2 qPCR Assay	Symptomatic	2021-02-16	Santa Cruz County Jail
Undetermined	Undetermined	28	Negative	4057035610	UCSC Multiplex SARS-CoV-2 qPCR Assay	Symptomatic	2021-02-16	Santa Cruz County Jail
Undetermined	Undetermined	25	Negative	4055907958	UCSC Multiplex SARS-CoV-2 qPCR Assay	Symptomatic	2021-02-16	Santa Cruz County Jail
Undetermined	Undetermined	27	Negative	4055907945	UCSC Multiplex SARS-CoV-2 qPCR Assay	Symptomatic	2021-02-16	Santa Cruz County Jail
Undetermined	Undetermined	26	Negative	4055907944	UCSC Multiplex SARS-CoV-2 qPCR Assay	Symptomatic	2021-02-16	Santa Cruz County Jail
Undetermined	Undetermined	29	Negative	4055907946	UCSC Multiplex SARS-CoV-2 qPCR Assay	Symptomatic	2021-02-16	Santa Cruz County Jail
Undetermined	Undetermined	25	Negative	4057039017	UCSC Multiplex SARS-CoV-2 qPCR Assay	Symptomatic	2021-02-16	Santa Cruz County Jail
Undetermined	Undetermined	28	Negative	4057039103	UCSC Multiplex SARS-CoV-2 qPCR Assay	Symptomatic	2021-02-16	Santa Cruz County Jail
Undetermined	Undetermined	25	Negative	4057037973	UCSC Multiplex SARS-CoV-2 qPCR Assay	Symptomatic	2021-02-16	Santa Cruz County Jail
Undetermined	Undetermined	29	Negative	4057039100	UCSC Multiplex SARS-CoV-2 qPCR Assay	Symptomatic	2021-02-16	Santa Cruz County Jail
Undetermined	Undetermined	26	Negative	4057039096	UCSC Multiplex SARS-CoV-2 qPCR Assay	Symptomatic	2021-02-16	Santa Cruz County Jail
Undetermined	Undetermined	28	Negative	4055907982	UCSC Multiplex SARS-CoV-2 qPCR Assay	Symptomatic	2021-02-16	Santa Cruz County Jail
Undetermined	Undetermined	29	Negative	4057039013	UCSC Multiplex SARS-CoV-2 qPCR Assay	Symptomatic	2021-02-16	Santa Cruz County Jail
Undetermined	Undetermined	28	Negative	4055907922	UCSC Multiplex SARS-CoV-2 qPCR Assay	Symptomatic	2021-02-16	Santa Cruz County Jail
Undetermined	Undetermined	29	Negative	4057037972	UCSC Multiplex SARS-CoV-2 qPCR Assay	Symptomatic	2021-02-16	Santa Cruz County Jail
Undetermined	Undetermined	27	Negative	4057037961	UCSC Multiplex SARS-CoV-2 qPCR Assay	Symptomatic	2021-02-16	Santa Cruz County Jail
Undetermined	Undetermined	28	Negative	4057037985	UCSC Multiplex SARS-CoV-2 qPCR Assay	Symptomatic	2021-02-16	Santa Cruz County Jail
Undetermined	Undetermined	25	Negative	4055907935	UCSC Multiplex SARS-CoV-2 qPCR Assay	Symptomatic	2021-02-16	Santa Cruz County Jail
Undetermined	Undetermined	29	Negative	4056817951	UCSC Multiplex SARS-CoV-2 qPCR Assay	Symptomatic	2021-02-16	Santa Cruz County Jail
Undetermined	Undetermined	27	Negative	4056817939	UCSC Multiplex SARS-CoV-2 qPCR Assay	Symptomatic	2021-02-16	Santa Cruz County Jail
Undetermined	Undetermined	27	Negative	4057039107	UCSC Multiplex SARS-CoV-2 qPCR Assay	Symptomatic	2021-02-16	Santa Cruz County Jail
Undetermined	Undetermined	27	Negative	4057037960	UCSC Multiplex SARS-CoV-2 qPCR Assay	Symptomatic	2021-02-16	Santa Cruz County Jail
Undetermined	Undetermined	27	Negative	4057039012	UCSC Multiplex SARS-CoV-2 qPCR Assay	Symptomatic	2021-02-16	Santa Cruz County Jail
Undetermined	Undetermined	25	Negative	4055907957	UCSC Multiplex SARS-CoV-2 qPCR Assay	Symptomatic	2021-02-16	Santa Cruz County Jail
Undetermined	Undetermined	25	Negative	4057039099	UCSC Multiplex SARS-CoV-2 qPCR Assay	Symptomatic	2021-02-16	Santa Cruz County Jail
Undetermined	Undetermined	26	Negative	4055907923	UCSC Multiplex SARS-CoV-2 qPCR Assay	Symptomatic	2021-02-16	Santa Cruz County Jail
Undetermined	Undetermined	27	Negative	4057039104	UCSC Multiplex SARS-CoV-2 qPCR Assay	Symptomatic	2021-02-16	Santa Cruz County Jail
Undetermined	Undetermined	24	Negative	4057039019	UCSC Multiplex SARS-CoV-2 qPCR Assay	Symptomatic	2021-02-16	Santa Cruz County Jail
Undetermined	Undetermined	26	Negative	4055907921	UCSC Multiplex SARS-CoV-2 qPCR Assay	Symptomatic	2021-02-16	Santa Cruz County Jail
Undetermined	Undetermined	28	Negative	4057037964	UCSC Multiplex SARS-CoV-2 qPCR Assay	Symptomatic	2021-02-16	Santa Cruz County Jail
Undetermined	Undetermined	26	Negative	4057039018	UCSC Multiplex SARS-CoV-2 qPCR Assay	Symptomatic	2021-02-16	Santa Cruz County Jail
Undetermined	Undetermined	26	Negative	4057039022	UCSC Multiplex SARS-CoV-2 qPCR Assay	Symptomatic	2021-02-16	Santa Cruz County Jail
Undetermined	Undetermined	26	Negative	4057039015	UCSC Multiplex SARS-CoV-2 qPCR Assay	Symptomatic	2021-02-16	Santa Cruz County Jail
Undetermined	Undetermined	26	Negative	4057039016	UCSC Multiplex SARS-CoV-2 qPCR Assay	Symptomatic	2021-02-16	Santa Cruz County Jail
Undetermined	Undetermined	28	Negative	4055907983	UCSC Multiplex SARS-CoV-2 qPCR Assay	Symptomatic	2021-02-16	Santa Cruz County Jail
Undetermined	Undetermined	26	Negative	4055907981	UCSC Multiplex SARS-CoV-2 qPCR Assay	Symptomatic	2021-02-16	Santa Cruz County Jail
Undetermined	Undetermined	26	Negative	4057039023	UCSC Multiplex SARS-CoV-2 qPCR Assay	Symptomatic	2021-02-16	Santa Cruz County Jail
Undetermined	Undetermined	26	Negative	4055907948	UCSC Multiplex SARS-CoV-2 qPCR Assay	Symptomatic	2021-02-16	Santa Cruz County Jail
Undetermined	Undetermined	27	Negative	4055907971	UCSC Multiplex SARS-CoV-2 qPCR Assay	Symptomatic	2021-02-16	Santa Cruz County Jail
Undetermined	Undetermined	28	Negative	4057039035	UCSC Multiplex SARS-CoV-2 qPCR Assay	Symptomatic	2021-02-16	Santa Cruz County Jail
Undetermined	Undetermined	20	Negative	4055907972	UCSC Multiplex SARS-CoV-2 qPCR Assay	Symptomatic	2021-02-16	Santa Cruz County Jail
Undetermined	Undetermined	28	Negative	4055907973	UCSC Multiplex SARS-CoV-2 qPCR Assay	Symptomatic	2021-02-16	Santa Cruz County Jail
Undetermined	Undetermined	27	Negative	4055907937	UCSC Multiplex SARS-CoV-2 qPCR Assay	Symptomatic	2021-02-16	Santa Cruz County Jail
Undetermined	Undetermined	26	Negative	4055907933	UCSC Multiplex SARS-CoV-2 qPCR Assay	Symptomatic	2021-02-16	Santa Cruz County Jail
Undetermined	Undetermined	25	Negative	4057039021	UCSC Multiplex SARS-CoV-2 qPCR Assay	Symptomatic	2021-02-16	Santa Cruz County Jail
Undetermined	Undetermined	30	Negative	4055907984	UCSC Multiplex SARS-CoV-2 qPCR Assay	Symptomatic	2021-02-16	Santa Cruz County Jail
Undetermined	Undetermined	29	Negative	4055907969	UCSC Multiplex SARS-CoV-2 qPCR Assay	Symptomatic	2021-02-16	Santa Cruz County Jail
Undetermined	Undetermined	23	Negative	4055907936	UCSC Multiplex SARS-CoV-2 qPCR Assay	Symptomatic	2021-02-16	Santa Cruz County Jail
Undetermined	Undetermined	26	Negative	4055907960	UCSC Multiplex SARS-CoV-2 qPCR Assay	Symptomatic	2021-02-16	Santa Cruz County Jail
Undetermined	Undetermined	28	Negative	4055907959	UCSC Multiplex SARS-CoV-2 qPCR Assay	Symptomatic	2021-02-16	Santa Cruz County Jail
Undetermined	Undetermined	27	Negative	4055907949	UCSC Multiplex SARS-CoV-2 qPCR Assay	Symptomatic	2021-02-16	Santa Cruz County Jail
Undetermined	Undetermined	24	Negative	4057039101	UCSC Multiplex SARS-CoV-2 qPCR Assay	Symptomatic	2021-02-16	Santa Cruz County Jail
Undetermined	Undetermined	28	Negative	4055907961	UCSC Multiplex SARS-CoV-2 qPCR Assay	Symptomatic	2021-02-16	Santa Cruz County Jail
Undetermined	Undetermined	27	Negative	4057039088	UCSC Multiplex SARS-CoV-2 qPCR Assay	Symptomatic	2021-02-16	Santa Cruz County Jail
Undetermined	Undetermined	29	Negative	4057039086	UCSC Multiplex SARS-CoV-2 qPCR Assay	Symptomatic	2021-02-16	Santa Cruz County Jail
Undetermined	Undetermined	28	Negative	4057039090	UCSC Multiplex SARS-CoV-2 qPCR Assay	Symptomatic	2021-02-16	Santa Cruz County Jail
Undetermined	Undetermined	27	Negative	4057039085	UCSC Multiplex SARS-CoV-2 qPCR Assay	Symptomatic	2021-02-16	Santa Cruz County Jail
Undetermined	Undetermined	26	Negative	4057039074	UCSC Multiplex SARS-CoV-2 qPCR Assay	Symptomatic	2021-02-16	Santa Cruz County Jail
Undetermined	Undetermined	26	Negative	4055911640	UCSC Multiplex SARS-CoV-2 qPCR Assay	Symptomatic	2021-02-16	Santa Cruz County Jail
Undetermined	Undetermined	26	Negative	4057039083	UCSC Multiplex SARS-CoV-2 qPCR Assay	Symptomatic	2021-02-16	Santa Cruz County Jail
Undetermined	Undetermined	27	Negative	4055907947	UCSC Multiplex SARS-CoV-2 qPCR Assay	Symptomatic	2021-02-16	Santa Cruz County Jail
Undetermined	Undetermined	29	Negative	4057039079	UCSC Multiplex SARS-CoV-2 qPCR Assay	Symptomatic	2021-02-16	Santa Cruz County Jail
Undetermined	Undetermined	26	Negative	4057039084	UCSC Multiplex SARS-CoV-2 qPCR Assay	Symptomatic	2021-02-16	Santa Cruz County Jail
Undetermined	Undetermined	27	Negative	4057039072	UCSC Multiplex SARS-CoV-2 qPCR Assay	Symptomatic	2021-02-16	Santa Cruz County Jail
Undetermined	Undetermined	28	Negative	4057039073	UCSC Multiplex SARS-CoV-2 qPCR Assay	Symptomatic	2021-02-16	Santa Cruz County Jail
Undetermined	Undetermined	26	Negative	4057039089	UCSC Multiplex SARS-CoV-2 qPCR Assay	Symptomatic	2021-02-16	Santa Cruz County Jail
Undetermined	Undetermined	26	Negative	4057039095	UCSC Multiplex SARS-CoV-2 qPCR Assay	Symptomatic	2021-02-16	Santa Cruz County Jail
Undetermined	Undetermined	26	Negative	4057039092	UCSC Multiplex SARS-CoV-2 qPCR Assay	Symptomatic	2021-02-16	Santa Cruz County Jail
Undetermined	Undetermined	30	Negative	4057037958	UCSC Multiplex SARS-CoV-2 qPCR Assay	Symptomatic	2021-02-16	Santa Cruz County Jail
Undetermined	Undetermined	27	Negative	4057039094	UCSC Multiplex SARS-CoV-2 qPCR Assay	Symptomatic	2021-02-16	Santa Cruz County Jail
Undetermined	Undetermined	27	Negative	4057039087	UCSC Multiplex SARS-CoV-2 qPCR Assay	Symptomatic	2021-02-16	Santa Cruz County Jail
Undetermined	Undetermined	28	Negative	4057039093	UCSC Multiplex SARS-CoV-2 qPCR Assay	Symptomatic	2021-02-16	Santa Cruz County Jail
Undetermined	Undetermined	26	Negative	4057039091	UCSC Multiplex SARS-CoV-2 qPCR Assay	Symptomatic	2021-02-16	Santa Cruz County Jail
Undetermined	Undetermined	28	Negative	4057039077	UCSC Multiplex SARS-CoV-2 qPCR Assay	Symptomatic	2021-02-16	Santa Cruz County Jail
Undetermined	Undetermined	25	Negative	4057039076	UCSC Multiplex SARS-CoV-2 qPCR Assay	Symptomatic	2021-02-16	Santa Cruz County Jail
Undetermined	Undetermined	29	Negative	4057037976	UCSC Multiplex SARS-CoV-2 qPCR Assay	Symptomatic	2021-02-16	Santa Cruz County Jail
Undetermined	Undetermined	27	Negative	4055907970	UCSC Multiplex SARS-CoV-2 qPCR Assay	Symptomatic	2021-02-16	Santa Cruz County Jail
Undetermined	Undetermined	27	Negative	5003365407	UCSC Multiplex SARS-CoV-2 qPCR Assay	Symptomatic	2021-02-16	Santa Cruz County Jail
Undetermined	Undetermined	25	Negative	4057039059	UCSC Multiplex SARS-CoV-2 qPCR Assay	Symptomatic	2021-02-16	Santa Cruz County Jail
Undetermined	Undetermined	25	Negative	5003365431	UCSC Multiplex SARS-CoV-2 qPCR Assay	Symptomatic	2021-02-16	Santa Cruz County Jail
Undetermined	Undetermined	27	Negative	5003365420	UCSC Multiplex SARS-CoV-2 qPCR Assay	Symptomatic	2021-02-16	Santa Cruz County Jail
Undetermined	Undetermined	25	Negative	4057039071	UCSC Multiplex SARS-CoV-2 qPCR Assay	Symptomatic	2021-02-16	Santa Cruz County Jail
Undetermined	Undetermined	25	Negative	5003365433	UCSC Multiplex SARS-CoV-2 qPCR Assay	Symptomatic	2021-02-16	Santa Cruz County Jail
Undetermined	Undetermined	23	Negative	5003365448	UCSC Multiplex SARS-CoV-2 qPCR Assay	Symptomatic	2021-02-16	Santa Cruz County Jail
Undetermined	Undetermined	28	Negative	5003365197	UCSC Multiplex SARS-CoV-2 qPCR Assay	Symptomatic	2021-02-16	Santa Cruz County Jail
Undetermined	Undetermined	26	Negative	5003365447	UCSC Multiplex SARS-CoV-2 qPCR Assay	Symptomatic	2021-02-16	Santa Cruz County Jail
Undetermined	Undetermined	23	Negative	5003365458	UCSC Multiplex SARS-CoV-2 qPCR Assay	Symptomatic	2021-02-16	Santa Cruz County Jail
Undetermined	Undetermined	25	Negative	5003365418	UCSC Multiplex SARS-CoV-2 qPCR Assay	Symptomatic	2021-02-16	Santa Cruz County Jail
Undetermined	Undetermined	25	Negative	5003365456	UCSC Multiplex SARS-CoV-2 qPCR Assay	Symptomatic	2021-02-16	Santa Cruz County Jail
Undetermined	Undetermined	31	Negative	4057037012	UCSC Multiplex SARS-CoV-2 qPCR Assay	Symptomatic	2021-02-16	Santa Cruz County Jail
Undetermined	Undetermined	29	Negative	4056817932	UCSC Multiplex SARS-CoV-2 qPCR Assay	Symptomatic	2021-02-16	Santa Cruz County Jail
Undetermined	Undetermined	28	Negative	4056817977	UCSC Multiplex SARS-CoV-2 qPCR Assay	Symptomatic	2021-02-16	Santa Cruz County Jail
Undetermined	Undetermined	27	Negative	4057037056	UCSC Multiplex SARS-CoV-2 qPCR Assay	Symptomatic	2021-02-16	Santa Cruz County Jail
Undetermined	Undetermined	27	Negative	4056817905	UCSC Multiplex SARS-CoV-2 qPCR Assay	Symptomatic	2021-02-16	Santa Cruz County Jail
Undetermined	Undetermined	26	Negative	4056817979	UCSC Multiplex SARS-CoV-2 qPCR Assay	Symptomatic	2021-02-16	Santa Cruz County Jail
Undetermined	Undetermined	29	Negative	4056817910	UCSC Multiplex SARS-CoV-2 qPCR Assay	Symptomatic	2021-02-16	Santa Cruz County Jail
Undetermined	Undetermined	27	Negative	4056817988	UCSC Multiplex SARS-CoV-2 qPCR Assay	Symptomatic	2021-02-16	Santa Cruz County Jail
Undetermined	Undetermined	25	Negative	4056817954	UCSC Multiplex SARS-CoV-2 qPCR Assay	Symptomatic	2021-02-16	Santa Cruz County Jail
Undetermined	Undetermined	26	Negative	4056817995	UCSC Multiplex SARS-CoV-2 qPCR Assay	Symptomatic	2021-02-16	Santa Cruz County Jail
Undetermined	Undetermined	27	Negative	4056817943	UCSC Multiplex SARS-CoV-2 qPCR Assay	Symptomatic	2021-02-16	Santa Cruz County Jail
Undetermined	Undetermined	32	Negative	4057037057	UCSC Multiplex SARS-CoV-2 qPCR Assay	Symptomatic	2021-02-16	Santa Cruz County Jail
Undetermined	Undetermined	28	Negative	4057037020	UCSC Multiplex SARS-CoV-2 qPCR Assay	Symptomatic	2021-02-16	Santa Cruz County Jail
Undetermined	Undetermined	28	Negative	4056817946	UCSC Multiplex SARS-CoV-2 qPCR Assay	Symptomatic	2021-02-16	Santa Cruz County Jail
Undetermined	Undetermined	25	Negative	4056817966	UCSC Multiplex SARS-CoV-2 qPCR Assay	Symptomatic	2021-02-16	Santa Cruz County Jail
Undetermined	Undetermined	29	Negative	4056817964	UCSC Multiplex SARS-CoV-2 qPCR Assay	Symptomatic	2021-02-16	Santa Cruz County Jail
Undetermined	Undetermined	28	Negative	4056817919	UCSC Multiplex SARS-CoV-2 qPCR Assay	Symptomatic	2021-02-16	Santa Cruz County Jail
Undetermined	Undetermined	25	Negative	4057036998	UCSC Multiplex SARS-CoV-2 qPCR Assay	Symptomatic	2021-02-16	Santa Cruz County Jail
Undetermined	Undetermined	27	Negative	4056817992	UCSC Multiplex SARS-CoV-2 qPCR Assay	Symptomatic	2021-02-16	Santa Cruz County Jail
Undetermined	Undetermined	26	Negative	4056817931	UCSC Multiplex SARS-CoV-2 qPCR Assay	Symptomatic	2021-02-16	Santa Cruz County Jail
Undetermined	Undetermined	28	Negative	4056817993	UCSC Multiplex SARS-CoV-2 qPCR Assay	Symptomatic	2021-02-16	Santa Cruz County Jail
Undetermined	Undetermined	30	Negative	4056817980	UCSC Multiplex SARS-CoV-2 qPCR Assay	Symptomatic	2021-02-16	Santa Cruz County Jail
Undetermined	Undetermined	28	Negative	4056817929	UCSC Multiplex SARS-CoV-2 qPCR Assay	Symptomatic	2021-02-16	Santa Cruz County Jail
Undetermined	Undetermined	28	Negative	4056817923	UCSC Multiplex SARS-CoV-2 qPCR Assay	Symptomatic	2021-02-16	Santa Cruz County Jail
Undetermined	Undetermined	28	Negative	4056817904	UCSC Multiplex SARS-CoV-2 qPCR Assay	Symptomatic	2021-02-16	Santa Cruz County Jail
Undetermined	Undetermined	31	Negative	4056817933	UCSC Multiplex SARS-CoV-2 qPCR Assay	Symptomatic	2021-02-16	Santa Cruz County Jail
Undetermined	Undetermined	30	Negative	4056817921	UCSC Multiplex SARS-CoV-2 qPCR Assay	Symptomatic	2021-02-16	Santa Cruz County Jail
Undetermined	Undetermined	26	Negative	4056817930	UCSC Multiplex SARS-CoV-2 qPCR Assay	Symptomatic	2021-02-16	Santa Cruz County Jail
Undetermined	Undetermined	26	Negative	4056817942	UCSC Multiplex SARS-CoV-2 qPCR Assay	Symptomatic	2021-02-16	Santa Cruz County Jail
Undetermined	Undetermined	27	Negative	4056817959	UCSC Multiplex SARS-CoV-2 qPCR Assay	Symptomatic	2021-02-16	Santa Cruz County Jail
Undetermined	Undetermined	31	Negative	4056817935	UCSC Multiplex SARS-CoV-2 qPCR Assay	Symptomatic	2021-02-16	Santa Cruz County Jail
Undetermined	Undetermined	29	Negative	4056817945	UCSC Multiplex SARS-CoV-2 qPCR Assay	Symptomatic	2021-02-16	Santa Cruz County Jail
Undetermined	Undetermined	29	Negative	4057037070	UCSC Multiplex SARS-CoV-2 qPCR Assay	Symptomatic	2021-02-16	Santa Cruz County Jail
Undetermined	Undetermined	29	Negative	4056817956	UCSC Multiplex SARS-CoV-2 qPCR Assay	Symptomatic	2021-02-16	Santa Cruz County Jail
Undetermined	Undetermined	27	Negative	4056817987	UCSC Multiplex SARS-CoV-2 qPCR Assay	Symptomatic	2021-02-16	Santa Cruz County Jail
Undetermined	Undetermined	26	Negative	4056817934	UCSC Multiplex SARS-CoV-2 qPCR Assay	Symptomatic	2021-02-16	Santa Cruz County Jail
Undetermined	Undetermined	27	Negative	4057037011	UCSC Multiplex SARS-CoV-2 qPCR Assay	Symptomatic	2021-02-16	Santa Cruz County Jail
Undetermined	Undetermined	29	Negative	4056817957	UCSC Multiplex SARS-CoV-2 qPCR Assay	Symptomatic	2021-02-16	Santa Cruz County Jail
Undetermined	Undetermined	31	Negative	4057037033	UCSC Multiplex SARS-CoV-2 qPCR Assay	Symptomatic	2021-02-16	Santa Cruz County Jail
Undetermined	Undetermined	26	Negative	4056817983	UCSC Multiplex SARS-CoV-2 qPCR Assay	Symptomatic	2021-02-16	Santa Cruz County Jail
Undetermined	Undetermined	30	Negative	4056817994	UCSC Multiplex SARS-CoV-2 qPCR Assay	Symptomatic	2021-02-16	Santa Cruz County Jail
Undetermined	Undetermined	28	Negative	4057037035	UCSC Multiplex SARS-CoV-2 qPCR Assay	Symptomatic	2021-02-16	Santa Cruz County Jail
Undetermined	Undetermined	24	Negative	4057037001	UCSC Multiplex SARS-CoV-2 qPCR Assay	Symptomatic	2021-02-16	Santa Cruz County Jail
Undetermined	Undetermined	26	Negative	4057037045	UCSC Multiplex SARS-CoV-2 qPCR Assay	Symptomatic	2021-02-16	Santa Cruz County Jail
Undetermined	Undetermined	28	Negative	4056817967	UCSC Multiplex SARS-CoV-2 qPCR Assay	Symptomatic	2021-02-16	Santa Cruz County Jail
Undetermined	Undetermined	29	Negative	4056817908	UCSC Multiplex SARS-CoV-2 qPCR Assay	Symptomatic	2021-02-16	Santa Cruz County Jail
Undetermined	Undetermined	27	Negative	4056817989	UCSC Multiplex SARS-CoV-2 qPCR Assay	Symptomatic	2021-02-16	Santa Cruz County Jail
Undetermined	Undetermined	28	Negative	4057037032	UCSC Multiplex SARS-CoV-2 qPCR Assay	Symptomatic	2021-02-16	Santa Cruz County Jail
Undetermined	Undetermined	30	Negative	4057037008	UCSC Multiplex SARS-CoV-2 qPCR Assay	Symptomatic	2021-02-16	Santa Cruz County Jail
Undetermined	Undetermined	30	Negative	4056817970	UCSC Multiplex SARS-CoV-2 qPCR Assay	Symptomatic	2021-02-16	Santa Cruz County Jail
Undetermined	Undetermined	28	Negative	4056817920	UCSC Multiplex SARS-CoV-2 qPCR Assay	Symptomatic	2021-02-16	Santa Cruz County Jail
Undetermined	Undetermined	28	Negative	4057037068	UCSC Multiplex SARS-CoV-2 qPCR Assay	Symptomatic	2021-02-16	Santa Cruz County Jail
Undetermined	Undetermined	28	Negative	4057037080	UCSC Multiplex SARS-CoV-2 qPCR Assay	Symptomatic	2021-02-16	Santa Cruz County Jail
Undetermined	Undetermined	26	Negative	4057037023	UCSC Multiplex SARS-CoV-2 qPCR Assay	Symptomatic	2021-02-16	Santa Cruz County Jail
Undetermined	Undetermined	27	Negative	4057037009	UCSC Multiplex SARS-CoV-2 qPCR Assay	Symptomatic	2021-02-16	Santa Cruz County Jail
Undetermined	Undetermined	27	Negative	4056817990	UCSC Multiplex SARS-CoV-2 qPCR Assay	Symptomatic	2021-02-16	Santa Cruz County Jail
Undetermined	Undetermined	30	Negative	4056817916	UCSC Multiplex SARS-CoV-2 qPCR Assay	Symptomatic	2021-02-16	Santa Cruz County Jail
Undetermined	Undetermined	24	Negative	4056817918	UCSC Multiplex SARS-CoV-2 qPCR Assay	Symptomatic	2021-02-16	Santa Cruz County Jail
Undetermined	Undetermined	26	Negative	4056817981	UCSC Multiplex SARS-CoV-2 qPCR Assay	Symptomatic	2021-02-16	Santa Cruz County Jail
Undetermined	Undetermined	26	Negative	4056817968	UCSC Multiplex SARS-CoV-2 qPCR Assay	Symptomatic	2021-02-16	Santa Cruz County Jail
Undetermined	Undetermined	26	Negative	4056817952	UCSC Multiplex SARS-CoV-2 qPCR Assay	Symptomatic	2021-02-16	Santa Cruz County Jail
Undetermined	Undetermined	28	Negative	4057037034	UCSC Multiplex SARS-CoV-2 qPCR Assay	Symptomatic	2021-02-16	Santa Cruz County Jail
Undetermined	Undetermined	30	Negative	4057037058	UCSC Multiplex SARS-CoV-2 qPCR Assay	Symptomatic	2021-02-16	Santa Cruz County Jail
Undetermined	Undetermined	27	Negative	4057037069	UCSC Multiplex SARS-CoV-2 qPCR Assay	Symptomatic	2021-02-16	Santa Cruz County Jail
Undetermined	Undetermined	27	Negative	4056817976	UCSC Multiplex SARS-CoV-2 qPCR Assay	Symptomatic	2021-02-16	Santa Cruz County Jail
Undetermined	Undetermined	31	Negative	4056817909	UCSC Multiplex SARS-CoV-2 qPCR Assay	Symptomatic	2021-02-16	Santa Cruz County Jail
Undetermined	Undetermined	28	Negative	4057036996	UCSC Multiplex SARS-CoV-2 qPCR Assay	Symptomatic	2021-02-16	Santa Cruz County Jail
Undetermined	Undetermined	28	Negative	4057037046	UCSC Multiplex SARS-CoV-2 qPCR Assay	Symptomatic	2021-02-16	Santa Cruz County Jail
Undetermined	Undetermined	30	Negative	4056817982	UCSC Multiplex SARS-CoV-2 qPCR Assay	Symptomatic	2021-02-16	Santa Cruz County Jail
Undetermined	Undetermined	28	Negative	4056817965	UCSC Multiplex SARS-CoV-2 qPCR Assay	Symptomatic	2021-02-16	Santa Cruz County Jail
Undetermined	Undetermined	30	Negative	4056817991	UCSC Multiplex SARS-CoV-2 qPCR Assay	Symptomatic	2021-02-16	Santa Cruz County Jail
Undetermined	Undetermined	29	Negative	4057037082	UCSC Multiplex SARS-CoV-2 qPCR Assay	Symptomatic	2021-02-16	Santa Cruz County Jail
Undetermined	Undetermined	28	Negative	4057036999	UCSC Multiplex SARS-CoV-2 qPCR Assay	Symptomatic	2021-02-16	Santa Cruz County Jail
Undetermined	Undetermined	29	Negative	4056817955	UCSC Multiplex SARS-CoV-2 qPCR Assay	Symptomatic	2021-02-16	Santa Cruz County Jail
Undetermined	Undetermined	30	Negative	4056817969	UCSC Multiplex SARS-CoV-2 qPCR Assay	Symptomatic	2021-02-16	Santa Cruz County Jail
Undetermined	Undetermined	30	Negative	4056817941	UCSC Multiplex SARS-CoV-2 qPCR Assay	Symptomatic	2021-02-16	Santa Cruz County Jail
Undetermined	Undetermined	24	Negative	4057037022	UCSC Multiplex SARS-CoV-2 qPCR Assay	Symptomatic	2021-02-16	Santa Cruz County Jail
Undetermined	Undetermined	27	Negative	4056817953	UCSC Multiplex SARS-CoV-2 qPCR Assay	Symptomatic	2021-02-16	Santa Cruz County Jail
Undetermined	Undetermined	28	Negative	4056817978	UCSC Multiplex SARS-CoV-2 qPCR Assay	Symptomatic	2021-02-16	Santa Cruz County Jail
Undetermined	Undetermined	28	Negative	4056817971	UCSC Multiplex SARS-CoV-2 qPCR Assay	Symptomatic	2021-02-16	Santa Cruz County Jail
Undetermined	Undetermined	32	Negative	4056817922	UCSC Multiplex SARS-CoV-2 qPCR Assay	Symptomatic	2021-02-16	Santa Cruz County Jail
Undetermined	Undetermined	22	Negative	4056817958	UCSC Multiplex SARS-CoV-2 qPCR Assay	Symptomatic	2021-02-16	Santa Cruz County Jail
Undetermined	Undetermined	29	Negative	4057037071	UCSC Multiplex SARS-CoV-2 qPCR Assay	Symptomatic	2021-02-16	Santa Cruz County Jail
Undetermined	Undetermined	27	Negative	4056817975	UCSC Multiplex SARS-CoV-2 qPCR Assay	Symptomatic	2021-02-16	Santa Cruz County Jail
Undetermined	Undetermined	28	Negative	4057037044	UCSC Multiplex SARS-CoV-2 qPCR Assay	Symptomatic	2021-02-16	Santa Cruz County Jail
Undetermined	Undetermined	28	Negative	4057037021	UCSC Multiplex SARS-CoV-2 qPCR Assay	Symptomatic	2021-02-16	Santa Cruz County Jail
Undetermined	Undetermined	29	Negative	4056817907	UCSC Multiplex SARS-CoV-2 qPCR Assay	Symptomatic	2021-02-16	Santa Cruz County Jail
Undetermined	Undetermined	29	Negative	4056817944	UCSC Multiplex SARS-CoV-2 qPCR Assay	Symptomatic	2021-02-16	Santa Cruz County Jail
Undetermined	Undetermined	29	Negative	4056817947	UCSC Multiplex SARS-CoV-2 qPCR Assay	Symptomatic	2021-02-16	Santa Cruz County Jail
Undetermined	Undetermined	27	Negative	4056817917	UCSC Multiplex SARS-CoV-2 qPCR Assay	Symptomatic	2021-02-16	Santa Cruz County Jail
Undetermined	Undetermined	29	Negative	4056817911	UCSC Multiplex SARS-CoV-2 qPCR Assay	Symptomatic	2021-02-16	Santa Cruz County Jail
Undetermined	Undetermined	28	Negative	4057036997	UCSC Multiplex SARS-CoV-2 qPCR Assay	Symptomatic	2021-02-16	Santa Cruz County Jail
Undetermined	Undetermined	26	Negative	5003060477	UCSC Multiplex SARS-CoV-2 qPCR Assay	Surveillance	2021-02-13	Cowell Student Health Center
Undetermined	Undetermined	26	Negative	5003158797	UCSC Multiplex SARS-CoV-2 qPCR Assay	Surveillance	2021-02-13	Cowell Student Health Center
Undetermined	Undetermined	25	Negative	5003060465	UCSC Multiplex SARS-CoV-2 qPCR Assay	Surveillance	2021-02-13	Cowell Student Health Center
Undetermined	Undetermined	21	Negative	5003060439	UCSC Multiplex SARS-CoV-2 qPCR Assay	Surveillance	2021-02-13	Cowell Student Health Center
Undetermined	Undetermined	27	Negative	5003222637	UCSC Multiplex SARS-CoV-2 qPCR Assay	Surveillance	2021-02-13	Cowell Student Health Center
Undetermined	Undetermined	27	Negative	5003060426	UCSC Multiplex SARS-CoV-2 qPCR Assay	Surveillance	2021-02-13	Cowell Student Health Center
Undetermined	Undetermined	28	Negative	5003060453	UCSC Multiplex SARS-CoV-2 qPCR Assay	Surveillance	2021-02-13	Cowell Student Health Center
Undetermined	Undetermined	27	Negative	5003060475	UCSC Multiplex SARS-CoV-2 qPCR Assay	Surveillance	2021-02-13	Cowell Student Health Center
Undetermined	Undetermined	27	Negative	5003060451	UCSC Multiplex SARS-CoV-2 qPCR Assay	Surveillance	2021-02-13	Cowell Student Health Center
Undetermined	Undetermined	27	Negative	5003060442	UCSC Multiplex SARS-CoV-2 qPCR Assay	Surveillance	2021-02-13	Cowell Student Health Center
Undetermined	Undetermined	28	Negative	5003060437	UCSC Multiplex SARS-CoV-2 qPCR Assay	Surveillance	2021-02-13	Cowell Student Health Center
Undetermined	Undetermined	26	Negative	5003060454	UCSC Multiplex SARS-CoV-2 qPCR Assay	Surveillance	2021-02-13	Cowell Student Health Center
Undetermined	Undetermined	27	Negative	5003060461	UCSC Multiplex SARS-CoV-2 qPCR Assay	Surveillance	2021-02-13	Cowell Student Health Center
Undetermined	Undetermined	28	Negative	5003060459	UCSC Multiplex SARS-CoV-2 qPCR Assay	Surveillance	2021-02-13	Cowell Student Health Center
Undetermined	Undetermined	27	Negative	5003060462	UCSC Multiplex SARS-CoV-2 qPCR Assay	Surveillance	2021-02-13	Cowell Student Health Center
Undetermined	Undetermined	26	Negative	5003060450	UCSC Multiplex SARS-CoV-2 qPCR Assay	Surveillance	2021-02-13	Cowell Student Health Center
Undetermined	Undetermined	29	Negative	5003060427	UCSC Multiplex SARS-CoV-2 qPCR Assay	Surveillance	2021-02-13	Cowell Student Health Center
Undetermined	Undetermined	25	Negative	5003060416	UCSC Multiplex SARS-CoV-2 qPCR Assay	Surveillance	2021-02-13	Cowell Student Health Center
Undetermined	Undetermined	27	Negative	5003060473	UCSC Multiplex SARS-CoV-2 qPCR Assay	Surveillance	2021-02-13	Cowell Student Health Center
Undetermined	Undetermined	28	Negative	5003060448	UCSC Multiplex SARS-CoV-2 qPCR Assay	Surveillance	2021-02-13	Cowell Student Health Center
Undetermined	Undetermined	27	Negative	5003060466	UCSC Multiplex SARS-CoV-2 qPCR Assay	Surveillance	2021-02-13	Cowell Student Health Center
Undetermined	Undetermined	28	Negative	5003060438	UCSC Multiplex SARS-CoV-2 qPCR Assay	Surveillance	2021-02-13	Cowell Student Health Center
Undetermined	Undetermined	26	Negative	5003060447	UCSC Multiplex SARS-CoV-2 qPCR Assay	Surveillance	2021-02-13	Cowell Student Health Center
Undetermined	Undetermined	24	Negative	5003060436	UCSC Multiplex SARS-CoV-2 qPCR Assay	Surveillance	2021-02-13	Cowell Student Health Center
Undetermined	Undetermined	28	Negative	5003060414	UCSC Multiplex SARS-CoV-2 qPCR Assay	Surveillance	2021-02-13	Cowell Student Health Center
Undetermined	Undetermined	26	Negative	5003060412	UCSC Multiplex SARS-CoV-2 qPCR Assay	Surveillance	2021-02-13	Cowell Student Health Center
Undetermined	Undetermined	29	Negative	5003060472	UCSC Multiplex SARS-CoV-2 qPCR Assay	Surveillance	2021-02-13	Cowell Student Health Center
Undetermined	Undetermined	25	Negative	5003060435	UCSC Multiplex SARS-CoV-2 qPCR Assay	Surveillance	2021-02-13	Cowell Student Health Center
Undetermined	Undetermined	28	Negative	5003060474	UCSC Multiplex SARS-CoV-2 qPCR Assay	Surveillance	2021-02-13	Cowell Student Health Center
Undetermined	Undetermined	25	Negative	5003060460	UCSC Multiplex SARS-CoV-2 qPCR Assay	Surveillance	2021-02-13	Cowell Student Health Center
Undetermined	Undetermined	26	Negative	5003060424	UCSC Multiplex SARS-CoV-2 qPCR Assay	Surveillance	2021-02-13	Cowell Student Health Center
Undetermined	Undetermined	25	Negative	5003222647	UCSC Multiplex SARS-CoV-2 qPCR Assay	Surveillance	2021-02-13	Cowell Student Health Center
Undetermined	Undetermined	25	Negative	5003060425	UCSC Multiplex SARS-CoV-2 qPCR Assay	Surveillance	2021-02-13	Cowell Student Health Center
Undetermined	Undetermined	27	Negative	5003060463	UCSC Multiplex SARS-CoV-2 qPCR Assay	Surveillance	2021-02-13	Cowell Student Health Center
Undetermined	Undetermined	24	Negative	5003060415	UCSC Multiplex SARS-CoV-2 qPCR Assay	Surveillance	2021-02-13	Cowell Student Health Center
Undetermined	Undetermined	25	Negative	5003060452	UCSC Multiplex SARS-CoV-2 qPCR Assay	Surveillance	2021-02-13	Cowell Student Health Center
Undetermined	Undetermined	26	Negative	5003060464	UCSC Multiplex SARS-CoV-2 qPCR Assay	Surveillance	2021-02-13	Cowell Student Health Center
Undetermined	Undetermined	28	Negative	5003060428	UCSC Multiplex SARS-CoV-2 qPCR Assay	Surveillance	2021-02-13	Cowell Student Health Center
Undetermined	Undetermined	27	Negative	5003222648	UCSC Multiplex SARS-CoV-2 qPCR Assay	Surveillance	2021-02-13	Cowell Student Health Center
Undetermined	Undetermined	25	Negative	5003060476	UCSC Multiplex SARS-CoV-2 qPCR Assay	Surveillance	2021-02-13	Cowell Student Health Center
Undetermined	Undetermined	26	Negative	5003060441	UCSC Multiplex SARS-CoV-2 qPCR Assay	Surveillance	2021-02-13	Cowell Student Health Center
Undetermined	Undetermined	24	Negative	5003222566	UCSC Multiplex SARS-CoV-2 qPCR Assay	Surveillance	2021-02-13	Cowell Student Health Center
Undetermined	Undetermined	27	Negative	5003222635	UCSC Multiplex SARS-CoV-2 qPCR Assay	Surveillance	2021-02-13	Cowell Student Health Center
Undetermined	Undetermined	25	Negative	5003222596	UCSC Multiplex SARS-CoV-2 qPCR Assay	Surveillance	2021-02-13	Cowell Student Health Center
Undetermined	Undetermined	23	Negative	5003222634	UCSC Multiplex SARS-CoV-2 qPCR Assay	Surveillance	2021-02-13	Cowell Student Health Center
Undetermined	Undetermined	23	Negative	5003222595	UCSC Multiplex SARS-CoV-2 qPCR Assay	Surveillance	2021-02-13	Cowell Student Health Center
Undetermined	Undetermined	28	Negative	5003060471	UCSC Multiplex SARS-CoV-2 qPCR Assay	Surveillance	2021-02-13	Cowell Student Health Center
Undetermined	Undetermined	26	Negative	5003222627	UCSC Multiplex SARS-CoV-2 qPCR Assay	Surveillance	2021-02-13	Cowell Student Health Center
Undetermined	Undetermined	24	Negative	5003222645	UCSC Multiplex SARS-CoV-2 qPCR Assay	Surveillance	2021-02-13	Cowell Student Health Center
Undetermined	Undetermined	24	Negative	5003222565	UCSC Multiplex SARS-CoV-2 qPCR Assay	Surveillance	2021-02-13	Cowell Student Health Center
Undetermined	Undetermined	24	Negative	5003222577	UCSC Multiplex SARS-CoV-2 qPCR Assay	Surveillance	2021-02-13	Cowell Student Health Center
Undetermined	Undetermined	26	Negative	5003222626	UCSC Multiplex SARS-CoV-2 qPCR Assay	Surveillance	2021-02-13	Cowell Student Health Center
Undetermined	Undetermined	26	Negative	5003222589	UCSC Multiplex SARS-CoV-2 qPCR Assay	Surveillance	2021-02-13	Cowell Student Health Center
Undetermined	Undetermined	27	Negative	5003222608	UCSC Multiplex SARS-CoV-2 qPCR Assay	Surveillance	2021-02-13	Cowell Student Health Center
Undetermined	Undetermined	26	Negative	5003222587	UCSC Multiplex SARS-CoV-2 qPCR Assay	Surveillance	2021-02-13	Cowell Student Health Center
Undetermined	Undetermined	26	Negative	5003060413	UCSC Multiplex SARS-CoV-2 qPCR Assay	Surveillance	2021-02-13	Cowell Student Health Center
Undetermined	Undetermined	27	Negative	5003222559	UCSC Multiplex SARS-CoV-2 qPCR Assay	Surveillance	2021-02-13	Cowell Student Health Center
Undetermined	Undetermined	24	Negative	5003222601	UCSC Multiplex SARS-CoV-2 qPCR Assay	Surveillance	2021-02-13	Cowell Student Health Center
Undetermined	Undetermined	27	Negative	5003222585	UCSC Multiplex SARS-CoV-2 qPCR Assay	Surveillance	2021-02-13	Cowell Student Health Center
Undetermined	Undetermined	24	Negative	5003222623	UCSC Multiplex SARS-CoV-2 qPCR Assay	Surveillance	2021-02-13	Cowell Student Health Center
Undetermined	Undetermined	25	Negative	5003222564	UCSC Multiplex SARS-CoV-2 qPCR Assay	Surveillance	2021-02-13	Cowell Student Health Center
Undetermined	Undetermined	27	Negative	5003222643	UCSC Multiplex SARS-CoV-2 qPCR Assay	Surveillance	2021-02-13	Cowell Student Health Center
Undetermined	Undetermined	27	Negative	5003158802	UCSC Multiplex SARS-CoV-2 qPCR Assay	Surveillance	2021-02-13	Cowell Student Health Center
Undetermined	Undetermined	26	Negative	5003222640	UCSC Multiplex SARS-CoV-2 qPCR Assay	Surveillance	2021-02-13	Cowell Student Health Center
Undetermined	Undetermined	27	Negative	5003158782	UCSC Multiplex SARS-CoV-2 qPCR Assay	Surveillance	2021-02-13	Cowell Student Health Center
Undetermined	Undetermined	27	Negative	5003222638	UCSC Multiplex SARS-CoV-2 qPCR Assay	Surveillance	2021-02-13	Cowell Student Health Center
Undetermined	Undetermined	27	Negative	5003222573	UCSC Multiplex SARS-CoV-2 qPCR Assay	Surveillance	2021-02-13	Cowell Student Health Center
Undetermined	Undetermined	26	Negative	5003222592	UCSC Multiplex SARS-CoV-2 qPCR Assay	Surveillance	2021-02-13	Cowell Student Health Center
Undetermined	Undetermined	27	Negative	5003222572	UCSC Multiplex SARS-CoV-2 qPCR Assay	Surveillance	2021-02-13	Cowell Student Health Center
Undetermined	Undetermined	25	Negative	5003222620	UCSC Multiplex SARS-CoV-2 qPCR Assay	Surveillance	2021-02-13	Cowell Student Health Center
Undetermined	Undetermined	27	Negative	5003222591	UCSC Multiplex SARS-CoV-2 qPCR Assay	Surveillance	2021-02-13	Cowell Student Health Center
Undetermined	Undetermined	25	Negative	5003222581	UCSC Multiplex SARS-CoV-2 qPCR Assay	Surveillance	2021-02-13	Cowell Student Health Center
Undetermined	Undetermined	26	Negative	5003222618	UCSC Multiplex SARS-CoV-2 qPCR Assay	Surveillance	2021-02-13	Cowell Student Health Center
Undetermined	Undetermined	26	Negative	5003222570	UCSC Multiplex SARS-CoV-2 qPCR Assay	Surveillance	2021-02-13	Cowell Student Health Center
Undetermined	Undetermined	28	Negative	5003222625	UCSC Multiplex SARS-CoV-2 qPCR Assay	Surveillance	2021-02-13	Cowell Student Health Center
Undetermined	Undetermined	29	Negative	5003222609	UCSC Multiplex SARS-CoV-2 qPCR Assay	Surveillance	2021-02-13	Cowell Student Health Center
Undetermined	Undetermined	26	Negative	5003222600	UCSC Multiplex SARS-CoV-2 qPCR Assay	Surveillance	2021-02-13	Cowell Student Health Center
Undetermined	Undetermined	28	Negative	5003159373	UCSC Multiplex SARS-CoV-2 qPCR Assay	Surveillance	2021-02-13	Cowell Student Health Center
Undetermined	Undetermined	24	Negative	5003222588	UCSC Multiplex SARS-CoV-2 qPCR Assay	Surveillance	2021-02-13	Cowell Student Health Center
Undetermined	Undetermined	25	Negative	5003060467	UCSC Multiplex SARS-CoV-2 qPCR Assay	Surveillance	2021-02-13	Cowell Student Health Center
Undetermined	Undetermined	24	Negative	5003222644	UCSC Multiplex SARS-CoV-2 qPCR Assay	Surveillance	2021-02-13	Cowell Student Health Center
Undetermined	Undetermined	25	Negative	5003222624	UCSC Multiplex SARS-CoV-2 qPCR Assay	Surveillance	2021-02-13	Cowell Student Health Center
Undetermined	Undetermined	23	Negative	5003222610	UCSC Multiplex SARS-CoV-2 qPCR Assay	Surveillance	2021-02-13	Cowell Student Health Center
Undetermined	Undetermined	26	Negative	5003222619	UCSC Multiplex SARS-CoV-2 qPCR Assay	Surveillance	2021-02-13	Cowell Student Health Center
Undetermined	Undetermined	27	Negative	5003222580	UCSC Multiplex SARS-CoV-2 qPCR Assay	Surveillance	2021-02-13	Cowell Student Health Center
Undetermined	Undetermined	26	Negative	5003222557	UCSC Multiplex SARS-CoV-2 qPCR Assay	Surveillance	2021-02-13	Cowell Student Health Center
Undetermined	Undetermined	27	Negative	5003222646	UCSC Multiplex SARS-CoV-2 qPCR Assay	Surveillance	2021-02-13	Cowell Student Health Center
Undetermined	Undetermined	26	Negative	5003222613	UCSC Multiplex SARS-CoV-2 qPCR Assay	Surveillance	2021-02-13	Cowell Student Health Center
Undetermined	Undetermined	25	Negative	5003222597	UCSC Multiplex SARS-CoV-2 qPCR Assay	Surveillance	2021-02-13	Cowell Student Health Center
Undetermined	Undetermined	25	Negative	5003222617	UCSC Multiplex SARS-CoV-2 qPCR Assay	Surveillance	2021-02-13	Cowell Student Health Center
Undetermined	Undetermined	26	Negative	5003158790	UCSC Multiplex SARS-CoV-2 qPCR Assay	Surveillance	2021-02-13	Cowell Student Health Center
Undetermined	Undetermined	24	Negative	5003222553	UCSC Multiplex SARS-CoV-2 qPCR Assay	Surveillance	2021-02-13	Cowell Student Health Center
Undetermined	Undetermined	26	Negative	5003158801	UCSC Multiplex SARS-CoV-2 qPCR Assay	Surveillance	2021-02-13	Cowell Student Health Center
Undetermined	Undetermined	25	Negative	5003222606	UCSC Multiplex SARS-CoV-2 qPCR Assay	Surveillance	2021-02-13	Cowell Student Health Center
Undetermined	Undetermined	25	Negative	5003222560	UCSC Multiplex SARS-CoV-2 qPCR Assay	Surveillance	2021-02-13	Cowell Student Health Center
Undetermined	Undetermined	28	Negative	5003222636	UCSC Multiplex SARS-CoV-2 qPCR Assay	Surveillance	2021-02-13	Cowell Student Health Center
Undetermined	Undetermined	25	Negative	5003222593	UCSC Multiplex SARS-CoV-2 qPCR Assay	Surveillance	2021-02-13	Cowell Student Health Center
Undetermined	Undetermined	25	Negative	5003222612	UCSC Multiplex SARS-CoV-2 qPCR Assay	Surveillance	2021-02-13	Cowell Student Health Center
Undetermined	Undetermined	25	Negative	5003222607	UCSC Multiplex SARS-CoV-2 qPCR Assay	Surveillance	2021-02-13	Cowell Student Health Center
Undetermined	Undetermined	25	Negative	5003222615	UCSC Multiplex SARS-CoV-2 qPCR Assay	Surveillance	2021-02-13	Cowell Student Health Center
Undetermined	Undetermined	24	Negative	5003222568	UCSC Multiplex SARS-CoV-2 qPCR Assay	Surveillance	2021-02-13	Cowell Student Health Center
Undetermined	Undetermined	24	Negative	5003222639	UCSC Multiplex SARS-CoV-2 qPCR Assay	Surveillance	2021-02-13	Cowell Student Health Center
Undetermined	Undetermined	22	Negative	5003222558	UCSC Multiplex SARS-CoV-2 qPCR Assay	Surveillance	2021-02-13	Cowell Student Health Center
Undetermined	Undetermined	26	Negative	5003060449	UCSC Multiplex SARS-CoV-2 qPCR Assay	Surveillance	2021-02-13	Cowell Student Health Center
Undetermined	Undetermined	27	Negative	5003060423	UCSC Multiplex SARS-CoV-2 qPCR Assay	Surveillance	2021-02-13	Cowell Student Health Center
Undetermined	Undetermined	27	Negative	5003222614	UCSC Multiplex SARS-CoV-2 qPCR Assay	Surveillance	2021-02-13	Cowell Student Health Center
Undetermined	Undetermined	26	Negative	5003222599	UCSC Multiplex SARS-CoV-2 qPCR Assay	Surveillance	2021-02-13	Cowell Student Health Center
Undetermined	Undetermined	27	Negative	5003222605	UCSC Multiplex SARS-CoV-2 qPCR Assay	Surveillance	2021-02-13	Cowell Student Health Center
Undetermined	Undetermined	25	Negative	5003158783	UCSC Multiplex SARS-CoV-2 qPCR Assay	Surveillance	2021-02-13	Cowell Student Health Center
Undetermined	Undetermined	27	Negative	5003222582	UCSC Multiplex SARS-CoV-2 qPCR Assay	Surveillance	2021-02-13	Cowell Student Health Center
Undetermined	Undetermined	24	Negative	5003222594	UCSC Multiplex SARS-CoV-2 qPCR Assay	Surveillance	2021-02-13	Cowell Student Health Center
Undetermined	Undetermined	27	Negative	5003222611	UCSC Multiplex SARS-CoV-2 qPCR Assay	Surveillance	2021-02-13	Cowell Student Health Center
Undetermined	Undetermined	23	Negative	5003222583	UCSC Multiplex SARS-CoV-2 qPCR Assay	Surveillance	2021-02-13	Cowell Student Health Center
Undetermined	Undetermined	27	Negative	5003222576	UCSC Multiplex SARS-CoV-2 qPCR Assay	Surveillance	2021-02-13	Cowell Student Health Center
Undetermined	Undetermined	22	Negative	5003158805	UCSC Multiplex SARS-CoV-2 qPCR Assay	Surveillance	2021-02-13	Cowell Student Health Center
Undetermined	Undetermined	30	Negative	5003222561	UCSC Multiplex SARS-CoV-2 qPCR Assay	Surveillance	2021-02-13	Cowell Student Health Center
Undetermined	Undetermined	24	Negative	5003158795	UCSC Multiplex SARS-CoV-2 qPCR Assay	Surveillance	2021-02-13	Cowell Student Health Center
Undetermined	Undetermined	26	Negative	5003158792	UCSC Multiplex SARS-CoV-2 qPCR Assay	Surveillance	2021-02-13	Cowell Student Health Center
Undetermined	Undetermined	27	Negative	5003158784	UCSC Multiplex SARS-CoV-2 qPCR Assay	Surveillance	2021-02-13	Cowell Student Health Center
Undetermined	Undetermined	26	Negative	5003222631	UCSC Multiplex SARS-CoV-2 qPCR Assay	Surveillance	2021-02-13	Cowell Student Health Center
Undetermined	Undetermined	25	Negative	5003158794	UCSC Multiplex SARS-CoV-2 qPCR Assay	Surveillance	2021-02-13	Cowell Student Health Center
Undetermined	Undetermined	26	Negative	5003158798	UCSC Multiplex SARS-CoV-2 qPCR Assay	Surveillance	2021-02-13	Cowell Student Health Center
Undetermined	Undetermined	27	Negative	5003222562	UCSC Multiplex SARS-CoV-2 qPCR Assay	Surveillance	2021-02-13	Cowell Student Health Center
Undetermined	Undetermined	25	Negative	5003158803	UCSC Multiplex SARS-CoV-2 qPCR Assay	Surveillance	2021-02-13	Cowell Student Health Center
Undetermined	Undetermined	28	Negative	5003222571	UCSC Multiplex SARS-CoV-2 qPCR Assay	Surveillance	2021-02-13	Cowell Student Health Center
Undetermined	Undetermined	26	Negative	5003222632	UCSC Multiplex SARS-CoV-2 qPCR Assay	Surveillance	2021-02-13	Cowell Student Health Center
Undetermined	Undetermined	28	Negative	5003222567	UCSC Multiplex SARS-CoV-2 qPCR Assay	Surveillance	2021-02-13	Cowell Student Health Center
Undetermined	Undetermined	26	Negative	5003222584	UCSC Multiplex SARS-CoV-2 qPCR Assay	Surveillance	2021-02-13	Cowell Student Health Center
Undetermined	Undetermined	25	Negative	5003222563	UCSC Multiplex SARS-CoV-2 qPCR Assay	Surveillance	2021-02-13	Cowell Student Health Center
Undetermined	Undetermined	23	Negative	5003158791	UCSC Multiplex SARS-CoV-2 qPCR Assay	Surveillance	2021-02-13	Cowell Student Health Center
Undetermined	Undetermined	26	Negative	5003222598	UCSC Multiplex SARS-CoV-2 qPCR Assay	Surveillance	2021-02-13	Cowell Student Health Center
Undetermined	Undetermined	23	Negative	5003222574	UCSC Multiplex SARS-CoV-2 qPCR Assay	Surveillance	2021-02-13	Cowell Student Health Center
Undetermined	Undetermined	28	Negative	5003222586	UCSC Multiplex SARS-CoV-2 qPCR Assay	Surveillance	2021-02-13	Cowell Student Health Center
37	37	25	Positive	5003158800	UCSC Multiplex SARS-CoV-2 qPCR Assay	Surveillance	2021-02-13	Cowell Student Health Center
Undetermined	Undetermined	26	Negative	5003222555	UCSC Multiplex SARS-CoV-2 qPCR Assay	Surveillance	2021-02-13	Cowell Student Health Center
Undetermined	Undetermined	25	Negative	5003222575	UCSC Multiplex SARS-CoV-2 qPCR Assay	Surveillance	2021-02-13	Cowell Student Health Center
Undetermined	Undetermined	26	Negative	4056001613	UCSC Multiplex SARS-CoV-2 qPCR Assay	Symptomatic	2021-02-13	Salud Para La Gente
Undetermined	Undetermined	26	Negative	4055911312	UCSC Multiplex SARS-CoV-2 qPCR Assay	Symptomatic	2021-02-13	Salud Para La Gente
18	19	23	Positive	4055911307	UCSC Multiplex SARS-CoV-2 qPCR Assay	Symptomatic	2021-02-13	Salud Para La Gente
Undetermined	Undetermined	26	Negative	4055973255	UCSC Multiplex SARS-CoV-2 qPCR Assay	Symptomatic	2021-02-13	Cowell Student Health Center
Undetermined	Undetermined	23	Negative	4056001623	UCSC Multiplex SARS-CoV-2 qPCR Assay	Symptomatic	2021-02-13	Salud Para La Gente
Undetermined	Undetermined	26	Negative	4057037962	UCSC Multiplex SARS-CoV-2 qPCR Assay	Symptomatic	2021-02-13	Santa Cruz County Jail
Undetermined	Undetermined	24	Negative	4056001625	UCSC Multiplex SARS-CoV-2 qPCR Assay	Symptomatic	2021-02-13	Salud Para La Gente
Undetermined	Undetermined	24	Negative	4055907932	UCSC Multiplex SARS-CoV-2 qPCR Assay	Symptomatic	2021-02-13	Santa Cruz County Jail
Undetermined	Undetermined	26	Negative	4055973279	UCSC Multiplex SARS-CoV-2 qPCR Assay	Symptomatic	2021-02-13	Cowell Student Health Center
Undetermined	Undetermined	28	Negative	4056817927	UCSC Multiplex SARS-CoV-2 qPCR Assay	Symptomatic	2021-02-13	Santa Cruz County Jail
Undetermined	Undetermined	29	Negative	4057059267	UCSC Multiplex SARS-CoV-2 qPCR Assay	Symptomatic	2021-02-13	Santa Cruz Community Health
Undetermined	Undetermined	26	Negative	4057037987	UCSC Multiplex SARS-CoV-2 qPCR Assay	Symptomatic	2021-02-13	Santa Cruz County Jail
20	21	27	Positive	4057059277	UCSC Multiplex SARS-CoV-2 qPCR Assay	Symptomatic	2021-02-13	Santa Cruz Community Health
Undetermined	Undetermined	27	Negative	4055907968	UCSC Multiplex SARS-CoV-2 qPCR Assay	Symptomatic	2021-02-13	Santa Cruz County Jail
Undetermined	Undetermined	27	Negative	4057059243	UCSC Multiplex SARS-CoV-2 qPCR Assay	Symptomatic	2021-02-13	Santa Cruz Community Health
Undetermined	Undetermined	25	Negative	4055907920	UCSC Multiplex SARS-CoV-2 qPCR Assay	Symptomatic	2021-02-13	Santa Cruz County Jail
Undetermined	Undetermined	25	Negative	4056001619	UCSC Multiplex SARS-CoV-2 qPCR Assay	Symptomatic	2021-02-13	Salud Para La Gente
Undetermined	Undetermined	23	Negative	4055907956	UCSC Multiplex SARS-CoV-2 qPCR Assay	Symptomatic	2021-02-13	Santa Cruz County Jail
Undetermined	Undetermined	25	Negative	4056001614	UCSC Multiplex SARS-CoV-2 qPCR Assay	Symptomatic	2021-02-13	Salud Para La Gente
Undetermined	Undetermined	25	Negative	4057037963	UCSC Multiplex SARS-CoV-2 qPCR Assay	Symptomatic	2021-02-13	Santa Cruz County Jail
Undetermined	Undetermined	25	Negative	4056001621	UCSC Multiplex SARS-CoV-2 qPCR Assay	Symptomatic	2021-02-13	Salud Para La Gente
Undetermined	Undetermined	26	Negative	4056001629	UCSC Multiplex SARS-CoV-2 qPCR Assay	Symptomatic	2021-02-13	Salud Para La Gente
Undetermined	Undetermined	26	Negative	4056989917	UCSC Multiplex SARS-CoV-2 qPCR Assay	Symptomatic	2021-02-13	Salud Para La Gente
Undetermined	Undetermined	24	Negative	4056001622	UCSC Multiplex SARS-CoV-2 qPCR Assay	Symptomatic	2021-02-13	Salud Para La Gente
Undetermined	Undetermined	27	Negative	4056001616	UCSC Multiplex SARS-CoV-2 qPCR Assay	Symptomatic	2021-02-13	Salud Para La Gente
Undetermined	Undetermined	24	Negative	4056001618	UCSC Multiplex SARS-CoV-2 qPCR Assay	Symptomatic	2021-02-13	Salud Para La Gente
Undetermined	Undetermined	25	Negative	4056001610	UCSC Multiplex SARS-CoV-2 qPCR Assay	Symptomatic	2021-02-13	Salud Para La Gente
Undetermined	Undetermined	25	Negative	4056001608	UCSC Multiplex SARS-CoV-2 qPCR Assay	Symptomatic	2021-02-13	Salud Para La Gente
Undetermined	Undetermined	25	Negative	4055911305	UCSC Multiplex SARS-CoV-2 qPCR Assay	Symptomatic	2021-02-13	Salud Para La Gente
Undetermined	Undetermined	25	Negative	4056001609	UCSC Multiplex SARS-CoV-2 qPCR Assay	Symptomatic	2021-02-13	Salud Para La Gente
Undetermined	Undetermined	26	Negative	4056001607	UCSC Multiplex SARS-CoV-2 qPCR Assay	Symptomatic	2021-02-13	Salud Para La Gente
15	16	27	Positive	4055911310	UCSC Multiplex SARS-CoV-2 qPCR Assay	Symptomatic	2021-02-13	Salud Para La Gente
Undetermined	Undetermined	25	Negative	4057037988	UCSC Multiplex SARS-CoV-2 qPCR Assay	Symptomatic	2021-02-13	Santa Cruz County Jail
Undetermined	Undetermined	27	Negative	4057037975	UCSC Multiplex SARS-CoV-2 qPCR Assay	Symptomatic	2021-02-13	Santa Cruz County Jail
Undetermined	Undetermined	25	Negative	4055911642	UCSC Multiplex SARS-CoV-2 qPCR Assay	Symptomatic	2021-02-13	Santa Cruz County Jail
27	27	24	Positive	4056001612	UCSC Multiplex SARS-CoV-2 qPCR Assay	Symptomatic	2021-02-13	Salud Para La Gente
Undetermined	Undetermined	25	Negative	4055911306	UCSC Multiplex SARS-CoV-2 qPCR Assay	Symptomatic	2021-02-13	Salud Para La Gente
28	28	26	Positive	4056001605	UCSC Multiplex SARS-CoV-2 qPCR Assay	Symptomatic	2021-02-13	Salud Para La Gente
Undetermined	Undetermined	25	Negative	4056001611	UCSC Multiplex SARS-CoV-2 qPCR Assay	Symptomatic	2021-02-13	Salud Para La Gente
Undetermined	Undetermined	26	Negative	4056001606	UCSC Multiplex SARS-CoV-2 qPCR Assay	Symptomatic	2021-02-13	Salud Para La Gente
Undetermined	Undetermined	25	Negative	4055911304	UCSC Multiplex SARS-CoV-2 qPCR Assay	Symptomatic	2021-02-13	Salud Para La Gente
Undetermined	Undetermined	24	Negative	4057037623	UCSC Multiplex SARS-CoV-2 qPCR Assay	Symptomatic	2021-02-13	Santa Cruz Community Health
Undetermined	Undetermined	26	Negative	4056989918	UCSC Multiplex SARS-CoV-2 qPCR Assay	Symptomatic	2021-02-13	Salud Para La Gente
Undetermined	Undetermined	25	Negative	4056001624	UCSC Multiplex SARS-CoV-2 qPCR Assay	Symptomatic	2021-02-13	Salud Para La Gente
Undetermined	Undetermined	26	Negative	4056001620	UCSC Multiplex SARS-CoV-2 qPCR Assay	Symptomatic	2021-02-13	Salud Para La Gente
Undetermined	Undetermined	26	Negative	4055911308	UCSC Multiplex SARS-CoV-2 qPCR Assay	Symptomatic	2021-02-13	Salud Para La Gente
37	37	26	Positive	4055911309	UCSC Multiplex SARS-CoV-2 qPCR Assay	Symptomatic	2021-02-13	Salud Para La Gente
Undetermined	Undetermined	25	Negative	4056001615	UCSC Multiplex SARS-CoV-2 qPCR Assay	Symptomatic	2021-02-13	Salud Para La Gente
18	19	25	Positive	4057059295	UCSC Multiplex SARS-CoV-2 qPCR Assay	Symptomatic	2021-02-13	Santa Cruz Community Health
29	29	27	Positive	4057059244	UCSC Multiplex SARS-CoV-2 qPCR Assay	Symptomatic	2021-02-13	Santa Cruz Community Health
Undetermined	Undetermined	28	Negative	4056989919	UCSC Multiplex SARS-CoV-2 qPCR Assay	Symptomatic	2021-02-13	Salud Para La Gente
Undetermined	Undetermined	32	Negative	4057059231	UCSC Multiplex SARS-CoV-2 qPCR Assay	Symptomatic	2021-02-13	Santa Cruz Community Health
22	23	26	Positive	4055911311	UCSC Multiplex SARS-CoV-2 qPCR Assay	Symptomatic	2021-02-13	Salud Para La Gente
Undetermined	Undetermined	26	Negative	4055973291	UCSC Multiplex SARS-CoV-2 qPCR Assay	Symptomatic	2021-02-12	Cowell Student Health Center
Undetermined	Undetermined	26	Negative	4055907965	UCSC Multiplex SARS-CoV-2 qPCR Assay	Symptomatic	2021-02-12	Santa Cruz County Jail
Undetermined	Undetermined	27	Negative	4055911636	UCSC Multiplex SARS-CoV-2 qPCR Assay	Symptomatic	2021-02-12	Santa Cruz County Jail
Undetermined	Undetermined	26	Negative	4057037971	UCSC Multiplex SARS-CoV-2 qPCR Assay	Symptomatic	2021-02-12	Santa Cruz County Jail
Undetermined	Undetermined	28	Negative	4057035632	UCSC Multiplex SARS-CoV-2 qPCR Assay	Symptomatic	2021-02-12	Santa Cruz County Jail
Undetermined	Undetermined	21	Negative	4055974870	UCSC Multiplex SARS-CoV-2 qPCR Assay	Symptomatic	2021-02-12	Encompass
Undetermined	Undetermined	25	Negative	4055907967	UCSC Multiplex SARS-CoV-2 qPCR Assay	Symptomatic	2021-02-12	Santa Cruz County Jail
Undetermined	Undetermined	24	Negative	4055974858	UCSC Multiplex SARS-CoV-2 qPCR Assay	Symptomatic	2021-02-12	Encompass
Undetermined	Undetermined	26	Negative	4055907986	UCSC Multiplex SARS-CoV-2 qPCR Assay	Symptomatic	2021-02-12	Santa Cruz County Jail
Undetermined	Undetermined	25	Negative	4055911652	UCSC Multiplex SARS-CoV-2 qPCR Assay	Symptomatic	2021-02-12	Santa Cruz County Jail
Undetermined	Undetermined	27	Negative	4055907955	UCSC Multiplex SARS-CoV-2 qPCR Assay	Symptomatic	2021-02-12	Santa Cruz County Jail
Undetermined	Undetermined	25	Negative	4057060680	UCSC Multiplex SARS-CoV-2 qPCR Assay	Symptomatic	2021-02-12	Santa Cruz Community Health
Undetermined	Undetermined	25	Negative	4055973348	UCSC Multiplex SARS-CoV-2 qPCR Assay	Symptomatic	2021-02-12	Encompass
Undetermined	Undetermined	26	Negative	4056989942	UCSC Multiplex SARS-CoV-2 qPCR Assay	Symptomatic	2021-02-12	Salud Para La Gente
Undetermined	Undetermined	24	Negative	4056989967	UCSC Multiplex SARS-CoV-2 qPCR Assay	Symptomatic	2021-02-12	Salud Para La Gente
Undetermined	Undetermined	25	Negative	4056989966	UCSC Multiplex SARS-CoV-2 qPCR Assay	Symptomatic	2021-02-12	Salud Para La Gente
Undetermined	Undetermined	22	Negative	4056989965	UCSC Multiplex SARS-CoV-2 qPCR Assay	Symptomatic	2021-02-12	Salud Para La Gente
Undetermined	Undetermined	25	Negative	4055911297	UCSC Multiplex SARS-CoV-2 qPCR Assay	Symptomatic	2021-02-12	Salud Para La Gente
Undetermined	Undetermined	24	Negative	4055974915	UCSC Multiplex SARS-CoV-2 qPCR Assay	Symptomatic	2021-02-12	Encompass
Undetermined	Undetermined	25	Negative	4055973336	UCSC Multiplex SARS-CoV-2 qPCR Assay	Symptomatic	2021-02-12	Encompass
Undetermined	Undetermined	24	Negative	4055911296	UCSC Multiplex SARS-CoV-2 qPCR Assay	Symptomatic	2021-02-12	Salud Para La Gente
Undetermined	Undetermined	22	Negative	4055974903	UCSC Multiplex SARS-CoV-2 qPCR Assay	Symptomatic	2021-02-12	Encompass
Undetermined	Undetermined	24	Negative	4055974854	UCSC Multiplex SARS-CoV-2 qPCR Assay	Symptomatic	2021-02-12	Encompass
Undetermined	Undetermined	25	Negative	4056001603	UCSC Multiplex SARS-CoV-2 qPCR Assay	Symptomatic	2021-02-12	Salud Para La Gente
Undetermined	Undetermined	23	Negative	4056001604	UCSC Multiplex SARS-CoV-2 qPCR Assay	Symptomatic	2021-02-12	Salud Para La Gente
Undetermined	Undetermined	24	Negative	4055974880	UCSC Multiplex SARS-CoV-2 qPCR Assay	Symptomatic	2021-02-12	Encompass
Undetermined	Undetermined	24	Negative	4056817903	UCSC Multiplex SARS-CoV-2 qPCR Assay	Symptomatic	2021-02-12	Santa Cruz County Jail
Undetermined	Undetermined	26	Negative	4055907980	UCSC Multiplex SARS-CoV-2 qPCR Assay	Symptomatic	2021-02-12	Santa Cruz County Jail
Undetermined	Undetermined	30	Negative	4056817915	UCSC Multiplex SARS-CoV-2 qPCR Assay	Symptomatic	2021-02-12	Santa Cruz County Jail
Undetermined	Undetermined	25	Negative	4055973325	UCSC Multiplex SARS-CoV-2 qPCR Assay	Symptomatic	2021-02-12	Encompass
Undetermined	Undetermined	27	Negative	4055907985	UCSC Multiplex SARS-CoV-2 qPCR Assay	Symptomatic	2021-02-12	Santa Cruz County Jail
Undetermined	Undetermined	28	Negative	4055911641	UCSC Multiplex SARS-CoV-2 qPCR Assay	Symptomatic	2021-02-12	Santa Cruz County Jail
Undetermined	Undetermined	26	Negative	4055911303	UCSC Multiplex SARS-CoV-2 qPCR Assay	Symptomatic	2021-02-12	Salud Para La Gente
Undetermined	Undetermined	24	Negative	4056989977	UCSC Multiplex SARS-CoV-2 qPCR Assay	Symptomatic	2021-02-12	Salud Para La Gente
Undetermined	Undetermined	23	Negative	4057037674	UCSC Multiplex SARS-CoV-2 qPCR Assay	Symptomatic	2021-02-12	Salud Para La Gente
Undetermined	Undetermined	24	Negative	4057037675	UCSC Multiplex SARS-CoV-2 qPCR Assay	Symptomatic	2021-02-12	Salud Para La Gente
Undetermined	Undetermined	24	Negative	4057059276	UCSC Multiplex SARS-CoV-2 qPCR Assay	Symptomatic	2021-02-12	Santa Cruz Community Health
Undetermined	Undetermined	25	Negative	4057059274	UCSC Multiplex SARS-CoV-2 qPCR Assay	Symptomatic	2021-02-12	Santa Cruz Community Health
Undetermined	Undetermined	27	Negative	4057059272	UCSC Multiplex SARS-CoV-2 qPCR Assay	Symptomatic	2021-02-12	Santa Cruz Community Health
Undetermined	Undetermined	26	Negative	4056989976	UCSC Multiplex SARS-CoV-2 qPCR Assay	Symptomatic	2021-02-12	Salud Para La Gente
Undetermined	Undetermined	24	Negative	4056989979	UCSC Multiplex SARS-CoV-2 qPCR Assay	Symptomatic	2021-02-12	Salud Para La Gente
Undetermined	Undetermined	25	Negative	4057037669	UCSC Multiplex SARS-CoV-2 qPCR Assay	Symptomatic	2021-02-12	Salud Para La Gente
Undetermined	Undetermined	25	Negative	4055973290	UCSC Multiplex SARS-CoV-2 qPCR Assay	Symptomatic	2021-02-12	Cowell Student Health Center
Undetermined	Undetermined	28	Negative	4057059273	UCSC Multiplex SARS-CoV-2 qPCR Assay	Symptomatic	2021-02-12	Santa Cruz Community Health
Undetermined	Undetermined	24	Negative	4057060674	UCSC Multiplex SARS-CoV-2 qPCR Assay	Symptomatic	2021-02-12	Santa Cruz Community Health
Undetermined	Undetermined	29	Negative	4057059275	UCSC Multiplex SARS-CoV-2 qPCR Assay	Symptomatic	2021-02-12	Santa Cruz Community Health
Undetermined	Undetermined	26	Negative	4057037671	UCSC Multiplex SARS-CoV-2 qPCR Assay	Symptomatic	2021-02-12	Salud Para La Gente
Undetermined	Undetermined	25	Negative	4057058386	UCSC Multiplex SARS-CoV-2 qPCR Assay	Symptomatic	2021-02-12	Santa Cruz Community Health
Undetermined	Undetermined	24	Negative	4057037668	UCSC Multiplex SARS-CoV-2 qPCR Assay	Symptomatic	2021-02-12	Salud Para La Gente
Undetermined	Undetermined	24	Negative	4057037672	UCSC Multiplex SARS-CoV-2 qPCR Assay	Symptomatic	2021-02-12	Salud Para La Gente
Undetermined	Undetermined	29	Negative	4055911302	UCSC Multiplex SARS-CoV-2 qPCR Assay	Symptomatic	2021-02-12	Salud Para La Gente
Undetermined	Undetermined	26	Negative	4057037670	UCSC Multiplex SARS-CoV-2 qPCR Assay	Symptomatic	2021-02-12	Salud Para La Gente
Undetermined	Undetermined	25	Negative	4057037673	UCSC Multiplex SARS-CoV-2 qPCR Assay	Symptomatic	2021-02-12	Salud Para La Gente
Undetermined	Undetermined	27	Negative	4056989978	UCSC Multiplex SARS-CoV-2 qPCR Assay	Symptomatic	2021-02-12	Salud Para La Gente
Undetermined	Undetermined	24	Negative	4056989973	UCSC Multiplex SARS-CoV-2 qPCR Assay	Symptomatic	2021-02-12	Salud Para La Gente
Undetermined	Undetermined	25	Negative	4055973254	UCSC Multiplex SARS-CoV-2 qPCR Assay	Symptomatic	2021-02-12	Cowell Student Health Center
Undetermined	Undetermined	26	Negative	4055911300	UCSC Multiplex SARS-CoV-2 qPCR Assay	Symptomatic	2021-02-12	Salud Para La Gente
Undetermined	Undetermined	25	Negative	4055911298	UCSC Multiplex SARS-CoV-2 qPCR Assay	Symptomatic	2021-02-12	Salud Para La Gente
Undetermined	Undetermined	25	Negative	4055911299	UCSC Multiplex SARS-CoV-2 qPCR Assay	Symptomatic	2021-02-12	Salud Para La Gente
Undetermined	Undetermined	26	Negative	4056989974	UCSC Multiplex SARS-CoV-2 qPCR Assay	Symptomatic	2021-02-12	Salud Para La Gente
Undetermined	Undetermined	26	Negative	4056989971	UCSC Multiplex SARS-CoV-2 qPCR Assay	Symptomatic	2021-02-12	Salud Para La Gente
Undetermined	Undetermined	23	Negative	4056989968	UCSC Multiplex SARS-CoV-2 qPCR Assay	Symptomatic	2021-02-12	Salud Para La Gente
19	20	23	Positive	4056989975	UCSC Multiplex SARS-CoV-2 qPCR Assay	Symptomatic	2021-02-12	Salud Para La Gente
Undetermined	Undetermined	25	Negative	4056989969	UCSC Multiplex SARS-CoV-2 qPCR Assay	Symptomatic	2021-02-12	Salud Para La Gente
Undetermined	Undetermined	25	Negative	4055974891	UCSC Multiplex SARS-CoV-2 qPCR Assay	Symptomatic	2021-02-12	Encompass
Undetermined	Undetermined	22	Negative	4055973360	UCSC Multiplex SARS-CoV-2 qPCR Assay	Symptomatic	2021-02-12	Encompass
Undetermined	Undetermined	32	Negative	4055974867	UCSC Multiplex SARS-CoV-2 qPCR Assay	Symptomatic	2021-02-12	Encompass
Undetermined	Undetermined	26	Negative	4056989972	UCSC Multiplex SARS-CoV-2 qPCR Assay	Symptomatic	2021-02-12	Salud Para La Gente
Undetermined	Undetermined	25	Negative	4055974879	UCSC Multiplex SARS-CoV-2 qPCR Assay	Symptomatic	2021-02-12	Encompass
Undetermined	Undetermined	24	Negative	4056989970	UCSC Multiplex SARS-CoV-2 qPCR Assay	Symptomatic	2021-02-12	Salud Para La Gente
Undetermined	Undetermined	23	Negative	4055973349	UCSC Multiplex SARS-CoV-2 qPCR Assay	Symptomatic	2021-02-12	Encompass
30	29	24	Positive	4055911301	UCSC Multiplex SARS-CoV-2 qPCR Assay	Symptomatic	2021-02-12	Salud Para La Gente
Undetermined	Undetermined	24	Negative	4057058438	UCSC Multiplex SARS-CoV-2 qPCR Assay	Symptomatic	2021-02-11	Santa Cruz Community Health
Undetermined	Undetermined	27	Negative	4057059290	UCSC Multiplex SARS-CoV-2 qPCR Assay	Symptomatic	2021-02-11	Santa Cruz Community Health
Undetermined	Undetermined	26	Negative	4057058402	UCSC Multiplex SARS-CoV-2 qPCR Assay	Symptomatic	2021-02-11	Santa Cruz Community Health
Undetermined	Undetermined	26	Negative	4057060678	UCSC Multiplex SARS-CoV-2 qPCR Assay	Symptomatic	2021-02-11	Santa Cruz Community Health
Undetermined	Undetermined	25	Negative	4057059269	UCSC Multiplex SARS-CoV-2 qPCR Assay	Symptomatic	2021-02-11	Santa Cruz Community Health
Undetermined	Undetermined	26	Negative	4057060670	UCSC Multiplex SARS-CoV-2 qPCR Assay	Symptomatic	2021-02-11	Santa Cruz Community Health
Undetermined	Undetermined	26	Negative	4057059291	UCSC Multiplex SARS-CoV-2 qPCR Assay	Symptomatic	2021-02-11	Santa Cruz Community Health
Undetermined	Undetermined	26	Negative	4057059289	UCSC Multiplex SARS-CoV-2 qPCR Assay	Symptomatic	2021-02-11	Santa Cruz Community Health
Undetermined	Undetermined	28	Negative	4057060672	UCSC Multiplex SARS-CoV-2 qPCR Assay	Symptomatic	2021-02-11	Santa Cruz Community Health
Undetermined	Undetermined	29	Negative	4057060663	UCSC Multiplex SARS-CoV-2 qPCR Assay	Symptomatic	2021-02-11	Santa Cruz Community Health
Undetermined	Undetermined	25	Negative	4057059270	UCSC Multiplex SARS-CoV-2 qPCR Assay	Symptomatic	2021-02-11	Santa Cruz Community Health
Undetermined	Undetermined	23	Negative	4057060718	UCSC Multiplex SARS-CoV-2 qPCR Assay	Symptomatic	2021-02-11	Santa Cruz Community Health
Undetermined	Undetermined	28	Negative	4057059279	UCSC Multiplex SARS-CoV-2 qPCR Assay	Symptomatic	2021-02-11	Santa Cruz Community Health
Undetermined	Undetermined	27	Negative	4057060693	UCSC Multiplex SARS-CoV-2 qPCR Assay	Symptomatic	2021-02-11	Santa Cruz Community Health
Undetermined	Undetermined	27	Negative	4057060694	UCSC Multiplex SARS-CoV-2 qPCR Assay	Symptomatic	2021-02-11	Santa Cruz Community Health
Undetermined	Undetermined	25	Negative	4057059278	UCSC Multiplex SARS-CoV-2 qPCR Assay	Symptomatic	2021-02-11	Santa Cruz Community Health
Undetermined	Undetermined	25	Negative	4057059271	UCSC Multiplex SARS-CoV-2 qPCR Assay	Symptomatic	2021-02-11	Santa Cruz Community Health
Undetermined	Undetermined	27	Negative	4057060692	UCSC Multiplex SARS-CoV-2 qPCR Assay	Symptomatic	2021-02-11	Santa Cruz Community Health
Undetermined	Undetermined	29	Negative	4057037639	UCSC Multiplex SARS-CoV-2 qPCR Assay	Symptomatic	2021-02-11	Santa Cruz Community Health
Undetermined	Undetermined	27	Negative	4057060662	UCSC Multiplex SARS-CoV-2 qPCR Assay	Symptomatic	2021-02-11	Santa Cruz Community Health
Undetermined	Undetermined	27	Negative	4057060706	UCSC Multiplex SARS-CoV-2 qPCR Assay	Symptomatic	2021-02-11	Santa Cruz Community Health
Undetermined	Undetermined	23	Negative	4055973241	UCSC Multiplex SARS-CoV-2 qPCR Assay	Symptomatic	2021-02-11	Cowell Student Health Center
Undetermined	Undetermined	25	Negative	4056001597	UCSC Multiplex SARS-CoV-2 qPCR Assay	Symptomatic	2021-02-11	Salud Para La Gente
Undetermined	Undetermined	26	Negative	4056989959	UCSC Multiplex SARS-CoV-2 qPCR Assay	Symptomatic	2021-02-11	Salud Para La Gente
38	38	27	Positive	4056001599	UCSC Multiplex SARS-CoV-2 qPCR Assay	Symptomatic	2021-02-11	Salud Para La Gente
Undetermined	Undetermined	27	Negative	4055973266	UCSC Multiplex SARS-CoV-2 qPCR Assay	Symptomatic	2021-02-11	Cowell Student Health Center
Undetermined	Undetermined	31	Negative	4056001598	UCSC Multiplex SARS-CoV-2 qPCR Assay	Symptomatic	2021-02-11	Salud Para La Gente
Undetermined	Undetermined	28	Negative	4056989957	UCSC Multiplex SARS-CoV-2 qPCR Assay	Symptomatic	2021-02-11	Salud Para La Gente
Undetermined	Undetermined	27	Negative	4056989955	UCSC Multiplex SARS-CoV-2 qPCR Assay	Symptomatic	2021-02-11	Salud Para La Gente
Undetermined	Undetermined	27	Negative	4056989940	UCSC Multiplex SARS-CoV-2 qPCR Assay	Symptomatic	2021-02-11	Salud Para La Gente
Undetermined	Undetermined	27	Negative	4056989949	UCSC Multiplex SARS-CoV-2 qPCR Assay	Symptomatic	2021-02-11	Salud Para La Gente
Undetermined	Undetermined	28	Negative	4056001602	UCSC Multiplex SARS-CoV-2 qPCR Assay	Symptomatic	2021-02-11	Salud Para La Gente
Undetermined	Undetermined	26	Negative	4055971023	UCSC Multiplex SARS-CoV-2 qPCR Assay	Surveillance	2021-02-11	Cowell Student Health Center
39	39	28	Positive	4056989962	UCSC Multiplex SARS-CoV-2 qPCR Assay	Symptomatic	2021-02-11	Salud Para La Gente
Undetermined	Undetermined	28	Negative	4056989911	UCSC Multiplex SARS-CoV-2 qPCR Assay	Symptomatic	2021-02-11	Salud Para La Gente
Undetermined	Undetermined	27	Negative	4056989958	UCSC Multiplex SARS-CoV-2 qPCR Assay	Symptomatic	2021-02-11	Salud Para La Gente
Undetermined	Undetermined	23	Negative	4056989941	UCSC Multiplex SARS-CoV-2 qPCR Assay	Symptomatic	2021-02-11	Salud Para La Gente
Undetermined	Undetermined	24	Negative	4055911295	UCSC Multiplex SARS-CoV-2 qPCR Assay	Symptomatic	2021-02-11	Salud Para La Gente
Undetermined	Undetermined	25	Negative	4056001601	UCSC Multiplex SARS-CoV-2 qPCR Assay	Symptomatic	2021-02-11	Salud Para La Gente
Undetermined	Undetermined	26	Negative	4056989964	UCSC Multiplex SARS-CoV-2 qPCR Assay	Symptomatic	2021-02-11	Salud Para La Gente
Undetermined	Undetermined	26	Negative	4056989961	UCSC Multiplex SARS-CoV-2 qPCR Assay	Symptomatic	2021-02-11	Salud Para La Gente
Undetermined	Undetermined	26	Negative	4056989963	UCSC Multiplex SARS-CoV-2 qPCR Assay	Symptomatic	2021-02-11	Salud Para La Gente
20	21	25	Positive	4057039000	UCSC Multiplex SARS-CoV-2 qPCR Assay	Symptomatic	2021-02-11	Salud Para La Gente
Undetermined	Undetermined	25	Negative	4056989913	UCSC Multiplex SARS-CoV-2 qPCR Assay	Symptomatic	2021-02-11	Salud Para La Gente
Undetermined	Undetermined	27	Negative	4056989912	UCSC Multiplex SARS-CoV-2 qPCR Assay	Symptomatic	2021-02-11	Salud Para La Gente
Undetermined	Undetermined	26	Negative	4056989960	UCSC Multiplex SARS-CoV-2 qPCR Assay	Symptomatic	2021-02-11	Salud Para La Gente
Undetermined	Undetermined	26	Negative	4056001600	UCSC Multiplex SARS-CoV-2 qPCR Assay	Symptomatic	2021-02-11	Salud Para La Gente
Undetermined	Undetermined	27	Negative	4056989914	UCSC Multiplex SARS-CoV-2 qPCR Assay	Symptomatic	2021-02-11	Salud Para La Gente
Undetermined	Undetermined	26	Negative	4056989939	UCSC Multiplex SARS-CoV-2 qPCR Assay	Symptomatic	2021-02-11	Salud Para La Gente
Undetermined	Undetermined	26	Negative	4056989916	UCSC Multiplex SARS-CoV-2 qPCR Assay	Symptomatic	2021-02-11	Salud Para La Gente
Undetermined	Undetermined	26	Negative	4056989915	UCSC Multiplex SARS-CoV-2 qPCR Assay	Symptomatic	2021-02-11	Salud Para La Gente
Undetermined	Undetermined	30	Negative	4056951464	UCSC Multiplex SARS-CoV-2 qPCR Assay	Symptomatic	2021-02-11	Santa Cruz County Jail
Undetermined	Undetermined	26	Negative	4055907931	UCSC Multiplex SARS-CoV-2 qPCR Assay	Symptomatic	2021-02-11	Santa Cruz County Jail
21	21	26	Positive	4055911646	UCSC Multiplex SARS-CoV-2 qPCR Assay	Symptomatic	2021-02-11	Santa Cruz County Jail
Undetermined	Undetermined	26	Negative	4055911657	UCSC Multiplex SARS-CoV-2 qPCR Assay	Symptomatic	2021-02-11	Santa Cruz County Jail
Undetermined	Undetermined	24	Negative	4055907943	UCSC Multiplex SARS-CoV-2 qPCR Assay	Symptomatic	2021-02-11	Santa Cruz County Jail
Undetermined	Undetermined	22	Negative	4055973303	UCSC Multiplex SARS-CoV-2 qPCR Assay	Surveillance	2021-02-11	Cowell Student Health Center
Undetermined	Undetermined	23	Negative	4055973242	UCSC Multiplex SARS-CoV-2 qPCR Assay	Surveillance	2021-02-11	Cowell Student Health Center
Undetermined	Undetermined	26	Negative	4055973315	UCSC Multiplex SARS-CoV-2 qPCR Assay	Surveillance	2021-02-11	Cowell Student Health Center
Undetermined	Undetermined	25	Negative	4055973278	UCSC Multiplex SARS-CoV-2 qPCR Assay	Symptomatic	2021-02-11	Cowell Student Health Center
Undetermined	Undetermined	28	Negative	4055911649	UCSC Multiplex SARS-CoV-2 qPCR Assay	Symptomatic	2021-02-11	Santa Cruz County Jail
Undetermined	Undetermined	27	Negative	4055911659	UCSC Multiplex SARS-CoV-2 qPCR Assay	Symptomatic	2021-02-11	Santa Cruz County Jail
Undetermined	Undetermined	27	Negative	4055911658	UCSC Multiplex SARS-CoV-2 qPCR Assay	Symptomatic	2021-02-11	Santa Cruz County Jail
Undetermined	Undetermined	25	Negative	4057038020	UCSC Multiplex SARS-CoV-2 qPCR Assay	Symptomatic	2021-02-11	Santa Cruz County Jail
Undetermined	Undetermined	26	Negative	4055907940	UCSC Multiplex SARS-CoV-2 qPCR Assay	Symptomatic	2021-02-11	Santa Cruz County Jail
Undetermined	Undetermined	22	Negative	4055907954	UCSC Multiplex SARS-CoV-2 qPCR Assay	Symptomatic	2021-02-11	Santa Cruz County Jail
Undetermined	Undetermined	28	Negative	4056951475	UCSC Multiplex SARS-CoV-2 qPCR Assay	Symptomatic	2021-02-11	Santa Cruz County Jail
Undetermined	Undetermined	25	Negative	4055911672	UCSC Multiplex SARS-CoV-2 qPCR Assay	Symptomatic	2021-02-11	Santa Cruz County Jail
Undetermined	Undetermined	25	Negative	4055907907	UCSC Multiplex SARS-CoV-2 qPCR Assay	Symptomatic	2021-02-11	Santa Cruz County Jail
Undetermined	Undetermined	27	Negative	4057035620	UCSC Multiplex SARS-CoV-2 qPCR Assay	Symptomatic	2021-02-11	Santa Cruz County Jail
Undetermined	Undetermined	26	Negative	4055911654	UCSC Multiplex SARS-CoV-2 qPCR Assay	Symptomatic	2021-02-11	Santa Cruz County Jail
Undetermined	Undetermined	29	Negative	4056951448	UCSC Multiplex SARS-CoV-2 qPCR Assay	Symptomatic	2021-02-11	Santa Cruz County Jail
Undetermined	Undetermined	23	Negative	4056817914	UCSC Multiplex SARS-CoV-2 qPCR Assay	Symptomatic	2021-02-11	Santa Cruz County Jail
Undetermined	Undetermined	25	Negative	4055911644	UCSC Multiplex SARS-CoV-2 qPCR Assay	Symptomatic	2021-02-11	Santa Cruz County Jail
Undetermined	Undetermined	26	Negative	4055911648	UCSC Multiplex SARS-CoV-2 qPCR Assay	Symptomatic	2021-02-11	Santa Cruz County Jail
Undetermined	Undetermined	27	Negative	4057035606	UCSC Multiplex SARS-CoV-2 qPCR Assay	Symptomatic	2021-02-11	Santa Cruz County Jail
Undetermined	Undetermined	26	Negative	4056817926	UCSC Multiplex SARS-CoV-2 qPCR Assay	Symptomatic	2021-02-11	Santa Cruz County Jail
Undetermined	Undetermined	23	Negative	4055907966	UCSC Multiplex SARS-CoV-2 qPCR Assay	Symptomatic	2021-02-11	Santa Cruz County Jail
Undetermined	Undetermined	24	Negative	4055907987	UCSC Multiplex SARS-CoV-2 qPCR Assay	Symptomatic	2021-02-11	Santa Cruz County Jail
Undetermined	Undetermined	26	Negative	4055911638	UCSC Multiplex SARS-CoV-2 qPCR Assay	Symptomatic	2021-02-11	Santa Cruz County Jail
Undetermined	Undetermined	32	Negative	4056951451	UCSC Multiplex SARS-CoV-2 qPCR Assay	Symptomatic	2021-02-11	Santa Cruz County Jail
Undetermined	Undetermined	27	Negative	4056951476	UCSC Multiplex SARS-CoV-2 qPCR Assay	Symptomatic	2021-02-11	Santa Cruz County Jail
Undetermined	Undetermined	26	Negative	4056817938	UCSC Multiplex SARS-CoV-2 qPCR Assay	Symptomatic	2021-02-11	Santa Cruz County Jail
Undetermined	Undetermined	26	Negative	4055907916	UCSC Multiplex SARS-CoV-2 qPCR Assay	Symptomatic	2021-02-11	Santa Cruz County Jail
Undetermined	Undetermined	26	Negative	4055907929	UCSC Multiplex SARS-CoV-2 qPCR Assay	Symptomatic	2021-02-11	Santa Cruz County Jail
Undetermined	Undetermined	30	Negative	4056951463	UCSC Multiplex SARS-CoV-2 qPCR Assay	Symptomatic	2021-02-11	Santa Cruz County Jail
Undetermined	Undetermined	25	Negative	4055911651	UCSC Multiplex SARS-CoV-2 qPCR Assay	Symptomatic	2021-02-11	Santa Cruz County Jail
Undetermined	Undetermined	27	Negative	4056817902	UCSC Multiplex SARS-CoV-2 qPCR Assay	Symptomatic	2021-02-11	Santa Cruz County Jail
Undetermined	Undetermined	25	Negative	4055907953	UCSC Multiplex SARS-CoV-2 qPCR Assay	Symptomatic	2021-02-11	Santa Cruz County Jail
Undetermined	Undetermined	25	Negative	4055907903	UCSC Multiplex SARS-CoV-2 qPCR Assay	Symptomatic	2021-02-11	Santa Cruz County Jail
Undetermined	Undetermined	26	Negative	4055907919	UCSC Multiplex SARS-CoV-2 qPCR Assay	Symptomatic	2021-02-11	Santa Cruz County Jail
Undetermined	Undetermined	25	Negative	4055907952	UCSC Multiplex SARS-CoV-2 qPCR Assay	Symptomatic	2021-02-11	Santa Cruz County Jail
Undetermined	Undetermined	26	Negative	4055911637	UCSC Multiplex SARS-CoV-2 qPCR Assay	Symptomatic	2021-02-11	Santa Cruz County Jail
Undetermined	Undetermined	27	Negative	4056951477	UCSC Multiplex SARS-CoV-2 qPCR Assay	Symptomatic	2021-02-11	Santa Cruz County Jail
Undetermined	Undetermined	28	Negative	4056817950	UCSC Multiplex SARS-CoV-2 qPCR Assay	Symptomatic	2021-02-11	Santa Cruz County Jail
22	22	26	Positive	4056989956	UCSC Multiplex SARS-CoV-2 qPCR Assay	Symptomatic	2021-02-11	Salud Para La Gente
Undetermined	Undetermined	25	Negative	4055911293	UCSC Multiplex SARS-CoV-2 qPCR Assay	Symptomatic	2021-02-11	Salud Para La Gente
Undetermined	Undetermined	26	Negative	4055911294	UCSC Multiplex SARS-CoV-2 qPCR Assay	Symptomatic	2021-02-11	Salud Para La Gente
Undetermined	Undetermined	25	Negative	4055971046	UCSC Multiplex SARS-CoV-2 qPCR Assay	Surveillance	2021-02-11	Cowell Student Health Center
Undetermined	Undetermined	26	Negative	4055971047	UCSC Multiplex SARS-CoV-2 qPCR Assay	Surveillance	2021-02-11	Cowell Student Health Center
34	34	26	Positive	4056001596	UCSC Multiplex SARS-CoV-2 qPCR Assay	Symptomatic	2021-02-11	Salud Para La Gente
Undetermined	Undetermined	26	Negative	4055973229	UCSC Multiplex SARS-CoV-2 qPCR Assay	Surveillance	2021-02-11	Cowell Student Health Center
Undetermined	Undetermined	27	Negative	4056989954	UCSC Multiplex SARS-CoV-2 qPCR Assay	Symptomatic	2021-02-11	Salud Para La Gente
Undetermined	Undetermined	27	Negative	4056989953	UCSC Multiplex SARS-CoV-2 qPCR Assay	Symptomatic	2021-02-11	Salud Para La Gente
Undetermined	Undetermined	24	Negative	5003364061_Retest1	UCSC Multiplex SARS-CoV-2 qPCR Assay	Surveillance	2021-02-11	Cowell Student Health Center
Undetermined	Undetermined	23	Negative	5002964126_Retest1	UCSC Multiplex SARS-CoV-2 qPCR Assay	Surveillance	2021-02-11	Cowell Student Health Center
Undetermined	Undetermined	26	Negative	5003057411_Retest1	UCSC Multiplex SARS-CoV-2 qPCR Assay	Surveillance	2021-02-11	Cowell Student Health Center
34	33	30	Positive	5003160236_Retest1	UCSC Multiplex SARS-CoV-2 qPCR Assay	Surveillance	2021-02-11	Cowell Student Health Center
Undetermined	Undetermined	26	Negative	5003364077_Retest1	UCSC Multiplex SARS-CoV-2 qPCR Assay	Surveillance	2021-02-11	Cowell Student Health Center
Undetermined	Undetermined	26	Negative	5003058627_Retest1	UCSC Multiplex SARS-CoV-2 qPCR Assay	Surveillance	2021-02-11	Cowell Student Health Center
38	37	26	Positive	4055911290_Retest1	UCSC Multiplex SARS-CoV-2 qPCR Assay	Symptomatic	2021-02-11	Salud Para La Gente
Undetermined	Undetermined	26	Negative	4056001592_Retest1	UCSC Multiplex SARS-CoV-2 qPCR Assay	Symptomatic	2021-02-11	Salud Para La Gente
Undetermined	Undetermined	24	Negative	4057037577_Retest1	UCSC Multiplex SARS-CoV-2 qPCR Assay	Symptomatic	2021-02-11	Santa Cruz Community Health
Undetermined	Undetermined	29	Negative	5003157578_Retest1	UCSC Multiplex SARS-CoV-2 qPCR Assay	Surveillance	2021-02-11	Cowell Student Health Center
Undetermined	Undetermined	25	Negative	5003057404_Retest1	UCSC Multiplex SARS-CoV-2 qPCR Assay	Surveillance	2021-02-11	Cowell Student Health Center
Undetermined	Undetermined	25	Negative	5003161503	UCSC Multiplex SARS-CoV-2 qPCR Assay	Surveillance	2021-02-10	Cowell Student Health Center
Undetermined	Undetermined	24	Negative	4057037617	UCSC Multiplex SARS-CoV-2 qPCR Assay	Symptomatic	2021-02-10	Santa Cruz Community Health
Undetermined	Undetermined	26	Negative	5003161591	UCSC Multiplex SARS-CoV-2 qPCR Assay	Surveillance	2021-02-10	Cowell Student Health Center
Undetermined	Undetermined	26	Negative	4057060665	UCSC Multiplex SARS-CoV-2 qPCR Assay	Symptomatic	2021-02-10	Santa Cruz Community Health
Undetermined	Undetermined	29	Negative	5003161590	UCSC Multiplex SARS-CoV-2 qPCR Assay	Surveillance	2021-02-10	Cowell Student Health Center
Undetermined	Undetermined	25	Negative	4057060684	UCSC Multiplex SARS-CoV-2 qPCR Assay	Symptomatic	2021-02-10	Santa Cruz Community Health
Undetermined	Undetermined	26	Negative	5003161577	UCSC Multiplex SARS-CoV-2 qPCR Assay	Surveillance	2021-02-10	Cowell Student Health Center
Undetermined	Undetermined	27	Negative	4057060713	UCSC Multiplex SARS-CoV-2 qPCR Assay	Symptomatic	2021-02-10	Santa Cruz Community Health
Undetermined	Undetermined	27	Negative	5003161556	UCSC Multiplex SARS-CoV-2 qPCR Assay	Surveillance	2021-02-10	Cowell Student Health Center
Undetermined	Undetermined	20	Negative	4057060704	UCSC Multiplex SARS-CoV-2 qPCR Assay	Symptomatic	2021-02-10	Santa Cruz Community Health
Undetermined	Undetermined	26	Negative	4057059300	UCSC Multiplex SARS-CoV-2 qPCR Assay	Symptomatic	2021-02-10	Santa Cruz Community Health
Undetermined	Undetermined	26	Negative	4057060695	UCSC Multiplex SARS-CoV-2 qPCR Assay	Symptomatic	2021-02-10	Santa Cruz Community Health
Undetermined	Undetermined	26	Negative	5003161567	UCSC Multiplex SARS-CoV-2 qPCR Assay	Surveillance	2021-02-10	Cowell Student Health Center
Undetermined	Undetermined	27	Negative	4057060675	UCSC Multiplex SARS-CoV-2 qPCR Assay	Symptomatic	2021-02-10	Santa Cruz Community Health
Undetermined	Undetermined	26	Negative	5003161531	UCSC Multiplex SARS-CoV-2 qPCR Assay	Surveillance	2021-02-10	Cowell Student Health Center
Undetermined	Undetermined	25	Negative	4057060698	UCSC Multiplex SARS-CoV-2 qPCR Assay	Symptomatic	2021-02-10	Santa Cruz Community Health
Undetermined	Undetermined	25	Negative	5003161504	UCSC Multiplex SARS-CoV-2 qPCR Assay	Surveillance	2021-02-10	Cowell Student Health Center
Undetermined	Undetermined	27	Negative	4057060660	UCSC Multiplex SARS-CoV-2 qPCR Assay	Symptomatic	2021-02-10	Santa Cruz Community Health
Undetermined	Undetermined	25	Negative	4057059314	UCSC Multiplex SARS-CoV-2 qPCR Assay	Symptomatic	2021-02-10	Santa Cruz Community Health
Undetermined	Undetermined	24	Negative	4057059288	UCSC Multiplex SARS-CoV-2 qPCR Assay	Symptomatic	2021-02-10	Santa Cruz Community Health
Undetermined	Undetermined	24	Negative	5003161575	UCSC Multiplex SARS-CoV-2 qPCR Assay	Surveillance	2021-02-10	Cowell Student Health Center
Undetermined	Undetermined	26	Negative	5003157786	UCSC Multiplex SARS-CoV-2 qPCR Assay	Surveillance	2021-02-10	Cowell Student Health Center
Undetermined	Undetermined	25	Negative	5003157810	UCSC Multiplex SARS-CoV-2 qPCR Assay	Surveillance	2021-02-10	Cowell Student Health Center
Undetermined	Undetermined	26	Negative	5003161517	UCSC Multiplex SARS-CoV-2 qPCR Assay	Surveillance	2021-02-10	Cowell Student Health Center
20	20	29	Positive	4057059313	UCSC Multiplex SARS-CoV-2 qPCR Assay	Symptomatic	2021-02-10	Santa Cruz Community Health
Undetermined	Undetermined	27	Negative	4057060409	UCSC Multiplex SARS-CoV-2 qPCR Assay	Symptomatic	2021-02-10	Santa Cruz Community Health
Undetermined	Undetermined	24	Negative	4057058424	UCSC Multiplex SARS-CoV-2 qPCR Assay	Symptomatic	2021-02-10	Santa Cruz Community Health
Undetermined	Undetermined	23	Negative	4057060433	UCSC Multiplex SARS-CoV-2 qPCR Assay	Symptomatic	2021-02-10	Santa Cruz Community Health
27	27	24	Positive	4057058417	UCSC Multiplex SARS-CoV-2 qPCR Assay	Symptomatic	2021-02-10	Santa Cruz Community Health
Undetermined	Undetermined	26	Negative	4057058391	UCSC Multiplex SARS-CoV-2 qPCR Assay	Symptomatic	2021-02-10	Santa Cruz Community Health
Undetermined	Undetermined	27	Negative	4057060421	UCSC Multiplex SARS-CoV-2 qPCR Assay	Symptomatic	2021-02-10	Santa Cruz Community Health
33	33	26	Positive	4057059232	UCSC Multiplex SARS-CoV-2 qPCR Assay	Symptomatic	2021-02-10	Santa Cruz Community Health
15	15	23	Positive	4057059285	UCSC Multiplex SARS-CoV-2 qPCR Assay	Symptomatic	2021-02-10	Santa Cruz Community Health
Undetermined	Undetermined	23	Negative	4057060664	UCSC Multiplex SARS-CoV-2 qPCR Assay	Symptomatic	2021-02-10	Santa Cruz Community Health
Undetermined	Undetermined	27	Negative	4056990497	UCSC Multiplex SARS-CoV-2 qPCR Assay	Symptomatic	2021-02-10	Santa Cruz Community Health
Undetermined	Undetermined	28	Negative	4057037596	UCSC Multiplex SARS-CoV-2 qPCR Assay	Symptomatic	2021-02-10	Santa Cruz Community Health
Undetermined	Undetermined	23	Negative	4057037616	UCSC Multiplex SARS-CoV-2 qPCR Assay	Symptomatic	2021-02-10	Santa Cruz Community Health
Undetermined	Undetermined	32	Negative	4057060397	UCSC Multiplex SARS-CoV-2 qPCR Assay	Symptomatic	2021-02-10	Santa Cruz Community Health
Undetermined	Undetermined	25	Negative	4057060701	UCSC Multiplex SARS-CoV-2 qPCR Assay	Symptomatic	2021-02-10	Santa Cruz Community Health
Undetermined	Undetermined	24	Negative	4057060716	UCSC Multiplex SARS-CoV-2 qPCR Assay	Symptomatic	2021-02-10	Santa Cruz Community Health
Undetermined	Undetermined	24	Negative	4057059287	UCSC Multiplex SARS-CoV-2 qPCR Assay	Symptomatic	2021-02-10	Santa Cruz Community Health
Undetermined	Undetermined	27	Negative	4057037624	UCSC Multiplex SARS-CoV-2 qPCR Assay	Symptomatic	2021-02-10	Santa Cruz Community Health
Undetermined	Undetermined	25	Negative	4057060702	UCSC Multiplex SARS-CoV-2 qPCR Assay	Symptomatic	2021-02-10	Santa Cruz Community Health
Undetermined	Undetermined	24	Negative	4057059286	UCSC Multiplex SARS-CoV-2 qPCR Assay	Symptomatic	2021-02-10	Santa Cruz Community Health
Undetermined	Undetermined	26	Negative	4057060666	UCSC Multiplex SARS-CoV-2 qPCR Assay	Symptomatic	2021-02-10	Santa Cruz Community Health
Undetermined	Undetermined	31	Negative	4057060688	UCSC Multiplex SARS-CoV-2 qPCR Assay	Symptomatic	2021-02-10	Santa Cruz Community Health
Undetermined	Undetermined	26	Negative	4057037641	UCSC Multiplex SARS-CoV-2 qPCR Assay	Symptomatic	2021-02-10	Santa Cruz Community Health
Undetermined	Undetermined	26	Negative	4057037612	UCSC Multiplex SARS-CoV-2 qPCR Assay	Symptomatic	2021-02-10	Santa Cruz Community Health
Undetermined	Undetermined	25	Negative	4057060712	UCSC Multiplex SARS-CoV-2 qPCR Assay	Symptomatic	2021-02-10	Santa Cruz Community Health
Undetermined	Undetermined	26	Negative	4057060661	UCSC Multiplex SARS-CoV-2 qPCR Assay	Symptomatic	2021-02-10	Santa Cruz Community Health
Undetermined	Undetermined	24	Negative	4057060715	UCSC Multiplex SARS-CoV-2 qPCR Assay	Symptomatic	2021-02-10	Santa Cruz Community Health
Undetermined	Undetermined	26	Negative	4057060707	UCSC Multiplex SARS-CoV-2 qPCR Assay	Symptomatic	2021-02-10	Santa Cruz Community Health
Undetermined	Undetermined	27	Negative	4057037613	UCSC Multiplex SARS-CoV-2 qPCR Assay	Symptomatic	2021-02-10	Santa Cruz Community Health
Undetermined	Undetermined	27	Negative	4057060689	UCSC Multiplex SARS-CoV-2 qPCR Assay	Symptomatic	2021-02-10	Santa Cruz Community Health
Undetermined	Undetermined	22	Negative	4057059284	UCSC Multiplex SARS-CoV-2 qPCR Assay	Symptomatic	2021-02-10	Santa Cruz Community Health
Undetermined	Undetermined	24	Negative	4057037575	UCSC Multiplex SARS-CoV-2 qPCR Assay	Symptomatic	2021-02-10	Santa Cruz Community Health
Undetermined	Undetermined	25	Negative	4057060681	UCSC Multiplex SARS-CoV-2 qPCR Assay	Symptomatic	2021-02-10	Santa Cruz Community Health
Undetermined	Undetermined	25	Negative	4057059283	UCSC Multiplex SARS-CoV-2 qPCR Assay	Symptomatic	2021-02-10	Santa Cruz Community Health
Undetermined	Undetermined	24	Negative	4057060673	UCSC Multiplex SARS-CoV-2 qPCR Assay	Symptomatic	2021-02-10	Santa Cruz Community Health
Undetermined	Undetermined	25	Negative	4056990485	UCSC Multiplex SARS-CoV-2 qPCR Assay	Symptomatic	2021-02-10	Santa Cruz Community Health
Undetermined	Undetermined	25	Negative	4057060669	UCSC Multiplex SARS-CoV-2 qPCR Assay	Symptomatic	2021-02-10	Santa Cruz Community Health
Undetermined	Undetermined	25	Negative	4057037608	UCSC Multiplex SARS-CoV-2 qPCR Assay	Symptomatic	2021-02-10	Santa Cruz Community Health
Undetermined	Undetermined	27	Negative	4057037593	UCSC Multiplex SARS-CoV-2 qPCR Assay	Symptomatic	2021-02-10	Santa Cruz Community Health
Undetermined	Undetermined	25	Negative	4057060683	UCSC Multiplex SARS-CoV-2 qPCR Assay	Symptomatic	2021-02-10	Santa Cruz Community Health
Undetermined	Undetermined	27	Negative	4057060690	UCSC Multiplex SARS-CoV-2 qPCR Assay	Symptomatic	2021-02-10	Santa Cruz Community Health
Undetermined	Undetermined	25	Negative	4057060687	UCSC Multiplex SARS-CoV-2 qPCR Assay	Symptomatic	2021-02-10	Santa Cruz Community Health
Undetermined	Undetermined	23	Negative	4057060691	UCSC Multiplex SARS-CoV-2 qPCR Assay	Symptomatic	2021-02-10	Santa Cruz Community Health
Undetermined	Undetermined	24	Negative	4057060696	UCSC Multiplex SARS-CoV-2 qPCR Assay	Symptomatic	2021-02-10	Santa Cruz Community Health
Undetermined	Undetermined	31	Negative	4057060682	UCSC Multiplex SARS-CoV-2 qPCR Assay	Symptomatic	2021-02-10	Santa Cruz Community Health
Undetermined	Undetermined	26	Negative	4057060677	UCSC Multiplex SARS-CoV-2 qPCR Assay	Symptomatic	2021-02-10	Santa Cruz Community Health
Undetermined	Undetermined	25	Negative	4057060668	UCSC Multiplex SARS-CoV-2 qPCR Assay	Symptomatic	2021-02-10	Santa Cruz Community Health
Undetermined	Undetermined	27	Negative	4057060679	UCSC Multiplex SARS-CoV-2 qPCR Assay	Symptomatic	2021-02-10	Santa Cruz Community Health
Undetermined	Undetermined	27	Negative	4057060703	UCSC Multiplex SARS-CoV-2 qPCR Assay	Symptomatic	2021-02-10	Santa Cruz Community Health
Undetermined	Undetermined	25	Negative	4057060705	UCSC Multiplex SARS-CoV-2 qPCR Assay	Symptomatic	2021-02-10	Santa Cruz Community Health
Undetermined	Undetermined	27	Negative	4057037579	UCSC Multiplex SARS-CoV-2 qPCR Assay	Symptomatic	2021-02-10	Santa Cruz Community Health
Undetermined	Undetermined	27	Negative	4057037586	UCSC Multiplex SARS-CoV-2 qPCR Assay	Symptomatic	2021-02-10	Santa Cruz Community Health
36	36	27	Positive	4056001568	UCSC Multiplex SARS-CoV-2 qPCR Assay	Symptomatic	2021-02-10	Salud Para La Gente
Undetermined	Undetermined	23	Negative	4055907918	UCSC Multiplex SARS-CoV-2 qPCR Assay	Symptomatic	2021-02-10	Santa Cruz County Jail
32	33	25	Positive	4056001567	UCSC Multiplex SARS-CoV-2 qPCR Assay	Symptomatic	2021-02-10	Salud Para La Gente
Undetermined	Undetermined	27	Negative	4055907942	UCSC Multiplex SARS-CoV-2 qPCR Assay	Symptomatic	2021-02-10	Santa Cruz County Jail
Undetermined	Undetermined	27	Negative	4056001587	UCSC Multiplex SARS-CoV-2 qPCR Assay	Symptomatic	2021-02-10	Salud Para La Gente
37	36	28	Positive	4056989948	UCSC Multiplex SARS-CoV-2 qPCR Assay	Symptomatic	2021-02-10	Salud Para La Gente
Undetermined	Undetermined	28	Negative	4055911291	UCSC Multiplex SARS-CoV-2 qPCR Assay	Symptomatic	2021-02-10	Salud Para La Gente
35	36	26	Positive	4056001566	UCSC Multiplex SARS-CoV-2 qPCR Assay	Symptomatic	2021-02-10	Salud Para La Gente
Undetermined	Undetermined	28	Negative	4056989945	UCSC Multiplex SARS-CoV-2 qPCR Assay	Symptomatic	2021-02-10	Salud Para La Gente
[truncated: 44,156 more rows]

## Sheet: FIG. 2E (SYMPTOMATIC) DATA
	COMPARITOR VALIDATION FOR SYMPTOMATIC POSITIVE SAMPLES
	UCSC MULTIPLEX				COMPARITOR
Patient	Result	SARS-CoV-2	RP	Result	N1	N2	RP	Agreement
1	Positive	22.9	24.5	Positive	21	20	24	Concordant
2	Positive	16.9	25	Positive	11	11	24	Concordant
3	Positive	31.5	22.8	Positive	34	33	25	Concordant
4	Positive	19.3	24.6	Positive	18	18	24	Concordant
5	Positive	27.5	24.8	Positive	28	27	24	Concordant
6	Positive	17.3	26.1	Positive	18	16	25	Concordant
7	Positive	31.6	22.1	Positive	36	34	23	Concordant
8	Positive	22.6	23.7	Positive	14	14	23	Concordant
9	Positive	13.1	23.3	Positive	25	24	25	Concordant
10	Positive	21.2	22.9	Positive	22	21	24	Concordant
11	Positive	17.6	26.9	Positive	15	16	26	Concordant
12	Positive	20.5	24.2	Positive	20	20	25	Concordant
13	Positive	19.3	23.6	Positive	20	20	25	Concordant
14	Positive	17.7	23.6	Positive	16	16	24	Concordant
15	Positive	8.1	24.1	Positive	9	9	25	Concordant
16	Positive	18.1	24.3	Positive	18	18	25	Concordant
17	Positive	26.7	23.3	Positive	28	27	25	Concordant
18	Positive	20	23.6	Positive	20	20	25	Concordant
19	Positive	8.7	24.4	Positive	9	10	24	Concordant
20	Positive	23.6	24	Positive	24	23	25	Concordant
21	Positive	20.1	26.4	Positive	20	20	28	Concordant
22	Positive	30.7	24.2	Positive	31	29	25	Concordant
23	Positive	18.3	25.1	Positive	17	17	24	Concordant
24	Positive	16.8	22	Positive	19	18	24	Concordant
25	Positive	16.7	23.3	Positive	17	17	24	Concordant
26	Positive	24	25.5	Positive	24	23	26	Concordant
27	Positive	23	23.8	Positive	23	23	25	Concordant
28	Positive	19.6	23.2	Positive	19	19	24	Concordant
29	Positive	25.9	23.8	Positive	27	25	25	Concordant
30	Positive	28.3	24.2	Positive	28	27	26	Concordant

## Sheet: FIG. 2E (ASYMPTOMATIC) DATA
DATA FOR COMPARITOR VALIDATION ASYMPTOMATIC OF UNPOOLED ASSAY
	UCSC Multiplex SARS-CoV-2 Assay				Comparator
Patient	N1	N2	RP	Call	SARS-CoV-2	RP	Call	Agreement
1	N/D	N/D	28.1	Undetected	N/D	27.2	Undetected	Concordant
2	N/D	N/D	28.8	Undetected	N/D	28.4	Undetected	Concordant
3	N/D	N/D	27.2	Undetected	N/D	28.3	Undetected	Concordant
4	N/D	N/D	28.1	Undetected	N/D	28.4	Undetected	Concordant
5	N/D	N/D	24.6	Undetected	N/D	24.4	Undetected	Concordant
6	N/D	N/D	25.6	Undetected	N/D	25.7	Undetected	Concordant
7	N/D	N/D	28	Undetected	N/D	27.8	Undetected	Concordant
8	N/D	N/D	26.6	Undetected	N/D	26.1	Undetected	Concordant
9	N/D	N/D	25.6	Undetected	N/D	25.3	Undetected	Concordant
10	N/D	N/D	27.3	Undetected	N/D	27.2	Undetected	Concordant
11	N/D	N/D	29.1	Undetected	N/D	27.3	Undetected	Concordant
12	N/D	N/D	27.2	Undetected	N/D	27.4	Undetected	Concordant
13	N/D	N/D	22.6	Undetected	N/D	22.2	Undetected	Concordant
14	N/D	N/D	27.1	Undetected	N/D	27.1	Undetected	Concordant
15	N/D	N/D	24.8	Undetected	N/D	24.5	Undetected	Concordant
16	N/D	N/D	24.2	Undetected	N/D	23.8	Undetected	Concordant
17	N/D	N/D	28.1	Undetected	N/D	28.6	Undetected	Concordant
18	N/D	N/D	24.4	Undetected	N/D	24.2	Undetected	Concordant
19	N/D	N/D	27	Undetected	N/D	25.7	Undetected	Concordant
20	N/D	N/D	25.4	Undetected	N/D	24.4	Undetected	Concordant
21	N/D	N/D	27.7	Undetected	N/D	25.6	Undetected	Concordant
22	N/D	N/D	27.3	Undetected	N/D	25.7	Undetected	Concordant
23	N/D	N/D	25.7	Undetected	N/D	25.1	Undetected	Concordant
24	N/D	N/D	24.5	Undetected	N/D	24.1	Undetected	Concordant
25	N/D	N/D	25.7	Undetected	N/D	24.4	Undetected	Concordant
26	N/D	N/D	26.2	Undetected	N/D	26.4	Undetected	Concordant
27	N/D	N/D	26.4	Undetected	N/D	26.7	Undetected	Concordant
28	N/D	N/D	27.8	Undetected	N/D	26.8	Undetected	Concordant
29	N/D	N/D	25.6	Undetected	N/D	24.3	Undetected	Concordant
30	N/D	N/D	24.2	Undetected	N/D	22.9	Undetected	Concordant
31	24.7	24.8	25.8	Detected	22.9	25.5	Detected	Concordant
32	23.6	23.4	24.3	Detected	21.1	24.2	Detected	Concordant
33	25	24.8	26.5	Detected	22.8	26.3	Detected	Concordant
34	27.6	27.1	27.7	Detected	26	27.7	Detected	Concordant
35	27.6	27.2	27.9	Detected	27	28.2	Detected	Concordant
36	27.2	26.9	27.4	Detected	26.4	27.7	Detected	Concordant
37	27.8	27.3	28.2	Detected	26.9	28.4	Detected	Concordant
38	N/D	N/D	25.8	Undetected	34.6	24.9	Detected	Discordant
39	23.8	23.6	24.4	Detected	21.3	23.8	Detected	Concordant
40	22.7	22.6	25.5	Detected	20.7	25.3	Detected	Concordant
41	26.5	26.3	24.8	Detected	24.2	24.6	Detected	Concordant
42	23.8	23.8	25.6	Detected	22.6	25.5	Detected	Concordant
43	31.2	30.9	25.4	Detected	28.5	24.5	Detected	Concordant
44	32.6	32	27.4	Detected	30.7	27.4	Detected	Concordant
45	24.6	24.2	23.4	Detected	22.2	23.6	Detected	Concordant
46	26.4	26.1	24.5	Detected	24.9	24.8	Detected	Concordant
47	30.4	29.8	26	Detected	28.4	26.1	Detected	Concordant
48	25.7	25.5	24.3	Detected	24.2	24	Detected	Concordant
49	26.5	25.9	25.8	Detected	25	26.1	Detected	Concordant
50	30.9	30.3	24.3	Detected	28.7	24.7	Detected	Concordant
51	32.2	31.4	25.6	Detected	29.6	25.8	Detected	Concordant
52	18.5	18.9	26.6	Detected	17.8	26.5	Detected	Concordant
53	17.8	17.8	24.2	Detected	16	24.6	Detected	Concordant
54	32	31.1	24.6	Detected	29.6	24.2	Detected	Concordant
55	33.3	32.8	25.9	Detected	31.7	25.2	Detected	Concordant
56	16.6	16.8	24	Detected	13.8	24.4	Detected	Concordant
57	33.4	32.8	26.4	Detected	31.4	26.4	Detected	Concordant
58	38.4	36.8	25.8	Detected	34.1	26.1	Detected	Concordant
59	33.2	32.2	25.8	Detected	31.4	25.4	Detected	Concordant
60	32.7	32.5	27.5	Detected	29.3	27.1	Detected	Concordant

## Sheet: FIG 2F DATA
DATA FOR FIGURE 2F (TURN AROUND TIME)
DurationInSeconds	ReqID	SurvOrSymp	ClinOrSHS	CollectedTimestamp	ReleaseTimestamp	CollectedDate	ReleaseDate
111000	RQ143284	Surveillance	SHS	1632934440	1633045440	2021-09-29	2021-09-30
112620	RQ143206	Surveillance	SHS	1632932820	1633045440	2021-09-29	2021-09-30
115620	RQ143068	Surveillance	SHS	1632929820	1633045440	2021-09-29	2021-09-30
113460	RQ143226	Surveillance	SHS	1632931980	1633045440	2021-09-29	2021-09-30
102420	RQ143643	Surveillance	SHS	1632943020	1633045440	2021-09-29	2021-09-30
111180	RQ143291	Surveillance	SHS	1632934260	1633045440	2021-09-29	2021-09-30
100260	RQ143707	Surveillance	SHS	1632945180	1633045440	2021-09-29	2021-09-30
115260	RQ143125	Surveillance	SHS	1632930180	1633045440	2021-09-29	2021-09-30
91740	RQ144043	Surveillance	SHS	1632953700	1633045440	2021-09-29	2021-09-30
101700	RQ143612	Surveillance	SHS	1632943740	1633045440	2021-09-29	2021-09-30
96240	RQ143793	Surveillance	SHS	1632949200	1633045440	2021-09-29	2021-09-30
108480	RQ143365	Surveillance	SHS	1632936960	1633045440	2021-09-29	2021-09-30
97620	RQ143767	Surveillance	SHS	1632947820	1633045440	2021-09-29	2021-09-30
115140	RQ143144	Surveillance	SHS	1632930300	1633045440	2021-09-29	2021-09-30
112860	RQ143204	Surveillance	SHS	1632932580	1633045440	2021-09-29	2021-09-30
96660	RQ143849	Surveillance	SHS	1632948780	1633045440	2021-09-29	2021-09-30
96180	RQ143787	Surveillance	SHS	1632949260	1633045440	2021-09-29	2021-09-30
104040	RQ143524	Surveillance	SHS	1632941400	1633045440	2021-09-29	2021-09-30
108300	RQ143329	Surveillance	SHS	1632937140	1633045440	2021-09-29	2021-09-30
101460	RQ143632	Surveillance	SHS	1632943980	1633045440	2021-09-29	2021-09-30
102960	RQ143455	Symptomatic	Clinical	1632942240	1633045200	2021-09-29	2021-09-30
29640	RQ144103	Surveillance	SHS	1633015560	1633045200	2021-09-30	2021-09-30
94320	RQ143723	Symptomatic	Clinical	1632950880	1633045200	2021-09-29	2021-09-30
106920	RQ143312	Symptomatic	Clinical	1632938280	1633045200	2021-09-29	2021-09-30
94200	RQ143724	Symptomatic	Clinical	1632951000	1633045200	2021-09-29	2021-09-30
81600	RQ144089	Symptomatic	Clinical	1632963600	1633045200	2021-09-29	2021-09-30
92520	RQ143952	Surveillance	SHS	1632952680	1633045200	2021-09-29	2021-09-30
104160	RQ143445	Symptomatic	Clinical	1632941040	1633045200	2021-09-29	2021-09-30
91740	RQ143857	Symptomatic	Clinical	1632953460	1633045200	2021-09-29	2021-09-30
104280	RQ143444	Symptomatic	Clinical	1632940920	1633045200	2021-09-29	2021-09-30
99660	RQ143659	Surveillance	SHS	1632945540	1633045200	2021-09-29	2021-09-30
103680	RQ143449	Symptomatic	Clinical	1632941520	1633045200	2021-09-29	2021-09-30
87840	RQ144045	Symptomatic	Clinical	1632957360	1633045200	2021-09-29	2021-09-30
22620	RQ144240	Symptomatic	Clinical	1633022580	1633045200	2021-09-30	2021-09-30
18120	RQ144360	Symptomatic	Clinical	1633027080	1633045200	2021-09-30	2021-09-30
95460	RQ143719	Symptomatic	Clinical	1632949740	1633045200	2021-09-29	2021-09-30
103920	RQ143448	Symptomatic	Clinical	1632941280	1633045200	2021-09-29	2021-09-30
102720	RQ143456	Symptomatic	Clinical	1632942480	1633045200	2021-09-29	2021-09-30
28200	RQ144091	Symptomatic	Clinical	1633017000	1633045200	2021-09-30	2021-09-30
27960	RQ144093	Symptomatic	Clinical	1633017240	1633045200	2021-09-30	2021-09-30
93660	RQ143826	Symptomatic	Clinical	1632951540	1633045200	2021-09-29	2021-09-30
101460	RQ143623	Surveillance	SHS	1632943740	1633045200	2021-09-29	2021-09-30
94380	RQ143895	Surveillance	SHS	1632950820	1633045200	2021-09-29	2021-09-30
86700	RQ144051	Symptomatic	Clinical	1632958500	1633045200	2021-09-29	2021-09-30
103260	RQ143451	Symptomatic	Clinical	1632941940	1633045200	2021-09-29	2021-09-30
106020	RQ143379	Symptomatic	Clinical	1632939180	1633045200	2021-09-29	2021-09-30
77460	RQ144087	Symptomatic	Clinical	1632967740	1633045200	2021-09-29	2021-09-30
107160	RQ143311	Symptomatic	Clinical	1632938040	1633045200	2021-09-29	2021-09-30
94860	RQ143720	Symptomatic	Clinical	1632950340	1633045200	2021-09-29	2021-09-30
20940	RQ144362	Surveillance	SHS	1633024260	1633045200	2021-09-30	2021-09-30
87360	RQ144047	Symptomatic	Clinical	1632957840	1633045200	2021-09-29	2021-09-30
93840	RQ143897	Surveillance	SHS	1632951360	1633045200	2021-09-29	2021-09-30
93840	RQ143725	Symptomatic	Clinical	1632951360	1633045200	2021-09-29	2021-09-30
82200	RQ144085	Symptomatic	Clinical	1632963000	1633045200	2021-09-29	2021-09-30
94440	RQ143722	Symptomatic	Clinical	1632950760	1633045200	2021-09-29	2021-09-30
24360	RQ144198	Symptomatic	Clinical	1633020840	1633045200	2021-09-30	2021-09-30
94680	RQ143721	Symptomatic	Clinical	1632950520	1633045200	2021-09-29	2021-09-30
17700	RQ144443	Surveillance	SHS	1633027500	1633045200	2021-09-30	2021-09-30
103620	RQ143564	Surveillance	SHS	1632941580	1633045200	2021-09-29	2021-09-30
81600	RQ144088	Symptomatic	Clinical	1632963600	1633045200	2021-09-29	2021-09-30
74280	RQ144090	Symptomatic	Clinical	1632970920	1633045200	2021-09-29	2021-09-30
24300	RQ144199	Symptomatic	Clinical	1633020900	1633045200	2021-09-30	2021-09-30
24300	RQ144242	Surveillance	SHS	1633020900	1633045200	2021-09-30	2021-09-30
108960	RQ143235	Symptomatic	Clinical	1632936240	1633045200	2021-09-29	2021-09-30
102900	RQ143453	Symptomatic	Clinical	1632942300	1633045200	2021-09-29	2021-09-30
106800	RQ143988	Symptomatic	Clinical	1632938400	1633045200	2021-09-29	2021-09-30
102720	RQ143457	Symptomatic	Clinical	1632942480	1633045200	2021-09-29	2021-09-30
95940	RQ143842	Surveillance	SHS	1632949260	1633045200	2021-09-29	2021-09-30
95760	RQ143718	Symptomatic	Clinical	1632949440	1633045200	2021-09-29	2021-09-30
21000	RQ144301	Symptomatic	Clinical	1633024200	1633045200	2021-09-30	2021-09-30
18900	RQ144418	Surveillance	SHS	1633026300	1633045200	2021-09-30	2021-09-30
103020	RQ143452	Symptomatic	Clinical	1632942180	1633045200	2021-09-29	2021-09-30
103620	RQ143450	Symptomatic	Clinical	1632941580	1633045200	2021-09-29	2021-09-30
82980	RQ144084	Symptomatic	Clinical	1632962220	1633045200	2021-09-29	2021-09-30
22800	RQ144239	Symptomatic	Clinical	1633022400	1633045200	2021-09-30	2021-09-30
102780	RQ143454	Symptomatic	Clinical	1632942420	1633045200	2021-09-29	2021-09-30
102180	RQ143523	Symptomatic	Clinical	1632943020	1633045200	2021-09-29	2021-09-30
83220	RQ144083	Symptomatic	Clinical	1632961980	1633045200	2021-09-29	2021-09-30
104040	RQ143447	Symptomatic	Clinical	1632941160	1633045200	2021-09-29	2021-09-30
93300	RQ143962	Surveillance	SHS	1632951900	1633045200	2021-09-29	2021-09-30
93840	RQ143872	Surveillance	SHS	1632951360	1633045200	2021-09-29	2021-09-30
22560	RQ144241	Symptomatic	Clinical	1633022640	1633045200	2021-09-30	2021-09-30
27540	RQ144095	Symptomatic	Clinical	1633017660	1633045200	2021-09-30	2021-09-30
86880	RQ144050	Symptomatic	Clinical	1632958320	1633045200	2021-09-29	2021-09-30
87000	RQ144049	Symptomatic	Clinical	1632958200	1633045200	2021-09-29	2021-09-30
95940	RQ143803	Surveillance	SHS	1632949260	1633045200	2021-09-29	2021-09-30
27480	RQ144096	Symptomatic	Clinical	1633017720	1633045200	2021-09-30	2021-09-30
28020	RQ144092	Symptomatic	Clinical	1633017180	1633045200	2021-09-30	2021-09-30
27840	RQ144094	Symptomatic	Clinical	1633017360	1633045200	2021-09-30	2021-09-30
20880	RQ144303	Symptomatic	Clinical	1633024320	1633045200	2021-09-30	2021-09-30
85380	RQ144081	Symptomatic	Clinical	1632959820	1633045200	2021-09-29	2021-09-30
25860	RQ144235	Surveillance	SHS	1633019340	1633045200	2021-09-30	2021-09-30
90420	RQ143918	Symptomatic	Clinical	1632954780	1633045200	2021-09-29	2021-09-30
19860	RQ144393	Surveillance	SHS	1633025340	1633045200	2021-09-30	2021-09-30
108060	RQ143243	Symptomatic	Clinical	1632937140	1633045200	2021-09-29	2021-09-30
25440	RQ144124	Symptomatic	Clinical	1633019760	1633045200	2021-09-30	2021-09-30
23880	RQ144285	Surveillance	SHS	1633021320	1633045200	2021-09-30	2021-09-30
108000	RQ143244	Symptomatic	Clinical	1632937200	1633045200	2021-09-29	2021-09-30
92520	RQ143856	Symptomatic	Clinical	1632952680	1633045200	2021-09-29	2021-09-30
91380	RQ143858	Symptomatic	Clinical	1632953820	1633045200	2021-09-29	2021-09-30
23760	RQ144287	Surveillance	SHS	1633021440	1633045200	2021-09-30	2021-09-30
84480	RQ144082	Symptomatic	Clinical	1632960720	1633045200	2021-09-29	2021-09-30
25380	RQ144125	Symptomatic	Clinical	1633019820	1633045200	2021-09-30	2021-09-30
104100	RQ143446	Symptomatic	Clinical	1632941100	1633045200	2021-09-29	2021-09-30
87240	RQ144048	Symptomatic	Clinical	1632957960	1633045200	2021-09-29	2021-09-30
107760	RQ143245	Symptomatic	Clinical	1632937440	1633045200	2021-09-29	2021-09-30
93480	RQ143854	Symptomatic	Clinical	1632951720	1633045200	2021-09-29	2021-09-30
20100	RQ144384	Surveillance	SHS	1633025100	1633045200	2021-09-30	2021-09-30
19020	RQ144436	Surveillance	SHS	1633026180	1633045200	2021-09-30	2021-09-30
21060	RQ144300	Symptomatic	Clinical	1633024140	1633045200	2021-09-30	2021-09-30
89700	RQ144072	Surveillance	SHS	1632955500	1633045200	2021-09-29	2021-09-30
22020	RQ144308	Surveillance	SHS	1633023180	1633045200	2021-09-30	2021-09-30
106740	RQ143313	Symptomatic	Clinical	1632938460	1633045200	2021-09-29	2021-09-30
21600	RQ144321	Surveillance	SHS	1633023600	1633045200	2021-09-30	2021-09-30
90960	RQ143916	Symptomatic	Clinical	1632954240	1633045200	2021-09-29	2021-09-30
21300	RQ144376	Surveillance	SHS	1633023900	1633045200	2021-09-30	2021-09-30
91200	RQ143915	Symptomatic	Clinical	1632954000	1633045200	2021-09-29	2021-09-30
88500	RQ143989	Symptomatic	Clinical	1632956700	1633045200	2021-09-29	2021-09-30
25080	RQ144126	Symptomatic	Clinical	1633020120	1633045200	2021-09-30	2021-09-30
106800	RQ143990	Symptomatic	Clinical	1632938400	1633045200	2021-09-29	2021-09-30
93120	RQ143855	Symptomatic	Clinical	1632952080	1633045200	2021-09-29	2021-09-30
108840	RQ143240	Symptomatic	Clinical	1632936360	1633045200	2021-09-29	2021-09-30
106320	RQ143316	Symptomatic	Clinical	1632938880	1633045200	2021-09-29	2021-09-30
22200	RQ144340	Surveillance	SHS	1633023000	1633045200	2021-09-30	2021-09-30
102660	RQ143460	Symptomatic	Clinical	1632942540	1633045200	2021-09-29	2021-09-30
80160	RQ144086	Symptomatic	Clinical	1632965040	1633045200	2021-09-29	2021-09-30
105840	RQ143381	Symptomatic	Clinical	1632939360	1633045200	2021-09-29	2021-09-30
90840	RQ143917	Symptomatic	Clinical	1632954360	1633045200	2021-09-29	2021-09-30
22020	RQ144351	Surveillance	SHS	1633023180	1633045200	2021-09-30	2021-09-30
25020	RQ144127	Symptomatic	Clinical	1633020180	1633045200	2021-09-30	2021-09-30
105480	RQ143382	Symptomatic	Clinical	1632939720	1633045200	2021-09-29	2021-09-30
103680	RQ143584	Surveillance	SHS	1632941520	1633045200	2021-09-29	2021-09-30
25500	RQ144123	Symptomatic	Clinical	1633019700	1633045200	2021-09-30	2021-09-30
105900	RQ143380	Symptomatic	Clinical	1632939300	1633045200	2021-09-29	2021-09-30
107580	RQ143309	Symptomatic	Clinical	1632937620	1633045200	2021-09-29	2021-09-30
109260	RQ143231	Symptomatic	Clinical	1632935940	1633045200	2021-09-29	2021-09-30
26700	RQ144122	Symptomatic	Clinical	1633018500	1633045200	2021-09-30	2021-09-30
99120	RQ143706	Surveillance	SHS	1632946080	1633045200	2021-09-29	2021-09-30
20460	RQ144380	Surveillance	SHS	1633024740	1633045200	2021-09-30	2021-09-30
88020	RQ144046	Symptomatic	Clinical	1632957180	1633045200	2021-09-29	2021-09-30
22980	RQ144325	Surveillance	SHS	1633022220	1633045200	2021-09-30	2021-09-30
108720	RQ143241	Symptomatic	Clinical	1632936480	1633045200	2021-09-29	2021-09-30
23460	RQ144200	Symptomatic	Clinical	1633021740	1633045200	2021-09-30	2021-09-30
90960	RQ144002	Surveillance	SHS	1632954240	1633045200	2021-09-29	2021-09-30
108660	RQ143242	Symptomatic	Clinical	1632936540	1633045200	2021-09-29	2021-09-30
21900	RQ144316	Surveillance	SHS	1633023300	1633045200	2021-09-30	2021-09-30
80880	RQ144005	Surveillance	SHS	1632954840	1633035720	2021-09-29	2021-09-30
104340	RQ143109	Surveillance	SHS	1632931380	1633035720	2021-09-29	2021-09-30
88620	RQ143741	Surveillance	SHS	1632947100	1633035720	2021-09-29	2021-09-30
81120	RQ144006	Surveillance	SHS	1632954600	1633035720	2021-09-29	2021-09-30
95160	RQ143484	Surveillance	SHS	1632940560	1633035720	2021-09-29	2021-09-30
95220	RQ143487	Surveillance	SHS	1632940500	1633035720	2021-09-29	2021-09-30
99600	RQ143332	Surveillance	SHS	1632936120	1633035720	2021-09-29	2021-09-30
88080	RQ143771	Surveillance	SHS	1632947640	1633035720	2021-09-29	2021-09-30
96240	RQ143496	Surveillance	SHS	1632939480	1633035720	2021-09-29	2021-09-30
98640	RQ143333	Surveillance	SHS	1632937080	1633035720	2021-09-29	2021-09-30
105060	RQ143127	Surveillance	SHS	1632930660	1633035720	2021-09-29	2021-09-30
92760	RQ143585	Surveillance	SHS	1632942960	1633035720	2021-09-29	2021-09-30
104880	RQ143128	Surveillance	SHS	1632930840	1633035720	2021-09-29	2021-09-30
80700	RQ144039	Surveillance	SHS	1632955020	1633035720	2021-09-29	2021-09-30
81120	RQ144024	Surveillance	SHS	1632954600	1633035720	2021-09-29	2021-09-30
91680	RQ143588	Surveillance	SHS	1632944040	1633035720	2021-09-29	2021-09-30
89220	RQ143769	Surveillance	SHS	1632946500	1633035720	2021-09-29	2021-09-30
89100	RQ143786	Surveillance	SHS	1632946620	1633035720	2021-09-29	2021-09-30
81660	RQ144032	Surveillance	SHS	1632954060	1633035720	2021-09-29	2021-09-30
99780	RQ143364	Surveillance	SHS	1632935940	1633035720	2021-09-29	2021-09-30
102180	RQ143208	Surveillance	SHS	1632933540	1633035720	2021-09-29	2021-09-30
82680	RQ143950	Surveillance	SHS	1632953040	1633035720	2021-09-29	2021-09-30
85500	RQ143912	Surveillance	SHS	1632950220	1633035720	2021-09-29	2021-09-30
98400	RQ143399	Surveillance	SHS	1632937320	1633035720	2021-09-29	2021-09-30
84840	RQ143904	Surveillance	SHS	1632950880	1633035720	2021-09-29	2021-09-30
91380	RQ143641	Surveillance	SHS	1632944340	1633035720	2021-09-29	2021-09-30
84960	RQ143905	Surveillance	SHS	1632950760	1633035720	2021-09-29	2021-09-30
100500	RQ143306	Surveillance	SHS	1632935220	1633035720	2021-09-29	2021-09-30
97620	RQ143391	Surveillance	SHS	1632938100	1633035720	2021-09-29	2021-09-30
97680	RQ143389	Surveillance	SHS	1632938040	1633035720	2021-09-29	2021-09-30
93480	RQ143541	Surveillance	SHS	1632942240	1633035720	2021-09-29	2021-09-30
92640	RQ143617	Surveillance	SHS	1632943080	1633035720	2021-09-29	2021-09-30
98160	RQ143437	Surveillance	SHS	1632937560	1633035720	2021-09-29	2021-09-30
85620	RQ143899	Surveillance	SHS	1632950100	1633035720	2021-09-29	2021-09-30
93600	RQ143536	Surveillance	SHS	1632942120	1633035720	2021-09-29	2021-09-30
96840	RQ143385	Surveillance	SHS	1632938880	1633035720	2021-09-29	2021-09-30
92520	RQ143628	Surveillance	SHS	1632943200	1633035720	2021-09-29	2021-09-30
105720	RQ143069	Surveillance	SHS	1632930000	1633035720	2021-09-29	2021-09-30
96300	RQ143503	Surveillance	SHS	1632939420	1633035720	2021-09-29	2021-09-30
93060	RQ143629	Surveillance	SHS	1632942660	1633035720	2021-09-29	2021-09-30
86400	RQ143810	Surveillance	SHS	1632949320	1633035720	2021-09-29	2021-09-30
82800	RQ143965	Surveillance	SHS	1632952920	1633035720	2021-09-29	2021-09-30
83340	RQ143964	Surveillance	SHS	1632952380	1633035720	2021-09-29	2021-09-30
104760	RQ143076	Surveillance	SHS	1632930960	1633035720	2021-09-29	2021-09-30
102780	RQ143195	Surveillance	SHS	1632932940	1633035720	2021-09-29	2021-09-30
103440	RQ143186	Surveillance	SHS	1632932280	1633035720	2021-09-29	2021-09-30
103500	RQ143187	Surveillance	SHS	1632932220	1633035720	2021-09-29	2021-09-30
97320	RQ143416	Surveillance	SHS	1632938400	1633035720	2021-09-29	2021-09-30
103140	RQ143177	Surveillance	SHS	1632932580	1633035720	2021-09-29	2021-09-30
82560	RQ143921	Surveillance	SHS	1632953160	1633035720	2021-09-29	2021-09-30
97740	RQ143417	Surveillance	SHS	1632937980	1633035720	2021-09-29	2021-09-30
105540	RQ143106	Surveillance	SHS	1632930180	1633035720	2021-09-29	2021-09-30
88500	RQ143744	Surveillance	SHS	1632947220	1633035720	2021-09-29	2021-09-30
96360	RQ143481	Surveillance	SHS	1632939360	1633035720	2021-09-29	2021-09-30
104040	RQ143099	Surveillance	SHS	1632931680	1633035720	2021-09-29	2021-09-30
93720	RQ143555	Surveillance	SHS	1632942000	1633035720	2021-09-29	2021-09-30
86100	RQ143818	Surveillance	SHS	1632949620	1633035720	2021-09-29	2021-09-30
90660	RQ143674	Surveillance	SHS	1632945060	1633035720	2021-09-29	2021-09-30
82800	RQ143966	Surveillance	SHS	1632952920	1633035720	2021-09-29	2021-09-30
89640	RQ143675	Surveillance	SHS	1632946080	1633035720	2021-09-29	2021-09-30
83940	RQ143967	Surveillance	SHS	1632951780	1633035720	2021-09-29	2021-09-30
103560	RQ143205	Surveillance	SHS	1632932160	1633035720	2021-09-29	2021-09-30
105180	RQ143133	Surveillance	SHS	1632930540	1633035720	2021-09-29	2021-09-30
96420	RQ143520	Surveillance	SHS	1632939300	1633035720	2021-09-29	2021-09-30
91860	RQ143589	Surveillance	SHS	1632943860	1633035720	2021-09-29	2021-09-30
95700	RQ143505	Surveillance	SHS	1632940020	1633035720	2021-09-29	2021-09-30
84060	RQ143958	Surveillance	SHS	1632951660	1633035720	2021-09-29	2021-09-30
101280	RQ143256	Surveillance	SHS	1632934440	1633035720	2021-09-29	2021-09-30
99780	RQ143360	Surveillance	SHS	1632935940	1633035720	2021-09-29	2021-09-30
83280	RQ143976	Surveillance	SHS	1632952440	1633035720	2021-09-29	2021-09-30
105660	RQ143119	Surveillance	SHS	1632930060	1633035720	2021-09-29	2021-09-30
105240	RQ143104	Surveillance	SHS	1632930480	1633035720	2021-09-29	2021-09-30
95880	RQ143494	Surveillance	SHS	1632939840	1633035720	2021-09-29	2021-09-30
104340	RQ143111	Surveillance	SHS	1632931380	1633035720	2021-09-29	2021-09-30
81780	RQ144016	Surveillance	SHS	1632953940	1633035720	2021-09-29	2021-09-30
92160	RQ143587	Surveillance	SHS	1632943560	1633035720	2021-09-29	2021-09-30
88440	RQ143772	Surveillance	SHS	1632947280	1633035720	2021-09-29	2021-09-30
80640	RQ144026	Surveillance	SHS	1632955080	1633035720	2021-09-29	2021-09-30
104580	RQ143121	Surveillance	SHS	1632931140	1633035720	2021-09-29	2021-09-30
96060	RQ143512	Surveillance	SHS	1632939660	1633035720	2021-09-29	2021-09-30
81360	RQ144042	Surveillance	SHS	1632954360	1633035720	2021-09-29	2021-09-30
91680	RQ143600	Surveillance	SHS	1632944040	1633035720	2021-09-29	2021-09-30
101160	RQ143273	Surveillance	SHS	1632934560	1633035720	2021-09-29	2021-09-30
85920	RQ143798	Surveillance	SHS	1632949800	1633035720	2021-09-29	2021-09-30
92400	RQ143592	Surveillance	SHS	1632943320	1633035720	2021-09-29	2021-09-30
101700	RQ143254	Surveillance	SHS	1632934020	1633035720	2021-09-29	2021-09-30
91800	RQ143595	Surveillance	SHS	1632943920	1633035720	2021-09-29	2021-09-30
84600	RQ143873	Surveillance	SHS	1632951120	1633035720	2021-09-29	2021-09-30
85680	RQ143866	Surveillance	SHS	1632950040	1633035720	2021-09-29	2021-09-30
85860	RQ143864	Surveillance	SHS	1632949860	1633035720	2021-09-29	2021-09-30
85020	RQ143910	Surveillance	SHS	1632950700	1633035720	2021-09-29	2021-09-30
93780	RQ143563	Surveillance	SHS	1632941940	1633035720	2021-09-29	2021-09-30
94740	RQ143543	Surveillance	SHS	1632940980	1633035720	2021-09-29	2021-09-30
93660	RQ143544	Surveillance	SHS	1632942060	1633035720	2021-09-29	2021-09-30
102000	RQ143308	Surveillance	SHS	1632933720	1633035720	2021-09-29	2021-09-30
97620	RQ143404	Surveillance	SHS	1632938100	1633035720	2021-09-29	2021-09-30
93000	RQ143645	Surveillance	SHS	1632942720	1633035720	2021-09-29	2021-09-30
91560	RQ143646	Surveillance	SHS	1632944160	1633035720	2021-09-29	2021-09-30
96780	RQ143411	Surveillance	SHS	1632938940	1633035720	2021-09-29	2021-09-30
85680	RQ143901	Surveillance	SHS	1632950040	1633035720	2021-09-29	2021-09-30
94500	RQ143539	Surveillance	SHS	1632941220	1633035720	2021-09-29	2021-09-30
92760	RQ143631	Surveillance	SHS	1632942960	1633035720	2021-09-29	2021-09-30
85680	RQ143909	Surveillance	SHS	1632950040	1633035720	2021-09-29	2021-09-30
93480	RQ143538	Surveillance	SHS	1632942240	1633035720	2021-09-29	2021-09-30
102060	RQ143302	Surveillance	SHS	1632933660	1633035720	2021-09-29	2021-09-30
98160	RQ143407	Surveillance	SHS	1632937560	1633035720	2021-09-29	2021-09-30
84300	RQ143860	Surveillance	SHS	1632951420	1633035720	2021-09-29	2021-09-30
101700	RQ143253	Surveillance	SHS	1632934020	1633035720	2021-09-29	2021-09-30
95880	RQ143522	Surveillance	SHS	1632939840	1633035720	2021-09-29	2021-09-30
85560	RQ143861	Surveillance	SHS	1632950160	1633035720	2021-09-29	2021-09-30
102660	RQ143207	Surveillance	SHS	1632933060	1633035720	2021-09-29	2021-09-30
98460	RQ143430	Surveillance	SHS	1632937260	1633035720	2021-09-29	2021-09-30
82740	RQ143922	Surveillance	SHS	1632952980	1633035720	2021-09-29	2021-09-30
83160	RQ143932	Surveillance	SHS	1632952560	1633035720	2021-09-29	2021-09-30
103080	RQ143188	Surveillance	SHS	1632932640	1633035720	2021-09-29	2021-09-30
102300	RQ143190	Surveillance	SHS	1632933420	1633035720	2021-09-29	2021-09-30
97260	RQ143419	Surveillance	SHS	1632938460	1633035720	2021-09-29	2021-09-30
102240	RQ143196	Surveillance	SHS	1632933480	1633035720	2021-09-29	2021-09-30
83580	RQ143928	Surveillance	SHS	1632952140	1633035720	2021-09-29	2021-09-30
82560	RQ143945	Surveillance	SHS	1632953160	1633035720	2021-09-29	2021-09-30
85020	RQ143879	Surveillance	SHS	1632950700	1633035720	2021-09-29	2021-09-30
92040	RQ143608	Surveillance	SHS	1632943680	1633035720	2021-09-29	2021-09-30
101700	RQ143280	Surveillance	SHS	1632934020	1633035720	2021-09-29	2021-09-30
86460	RQ143797	Surveillance	SHS	1632949260	1633035720	2021-09-29	2021-09-30
93840	RQ143560	Surveillance	SHS	1632941880	1633035720	2021-09-29	2021-09-30
91140	RQ143682	Surveillance	SHS	1632944580	1633035720	2021-09-29	2021-09-30
86460	RQ143838	Surveillance	SHS	1632949260	1633035720	2021-09-29	2021-09-30
95760	RQ143521	Surveillance	SHS	1632939960	1633035720	2021-09-29	2021-09-30
90960	RQ143692	Surveillance	SHS	1632944760	1633035720	2021-09-29	2021-09-30
104160	RQ143081	Surveillance	SHS	1632931560	1633035720	2021-09-29	2021-09-30
90660	RQ143698	Surveillance	SHS	1632945060	1633035720	2021-09-29	2021-09-30
79980	RQ144070	Surveillance	SHS	1632955740	1633035720	2021-09-29	2021-09-30
89640	RQ143690	Surveillance	SHS	1632946080	1633035720	2021-09-29	2021-09-30
80160	RQ144061	Surveillance	SHS	1632955560	1633035720	2021-09-29	2021-09-30
87300	RQ143800	Surveillance	SHS	1632948420	1633035720	2021-09-29	2021-09-30
106380	RQ143051	Surveillance	SHS	1632929340	1633035720	2021-09-29	2021-09-30
90360	RQ143670	Surveillance	SHS	1632945360	1633035720	2021-09-29	2021-09-30
101160	RQ143258	Surveillance	SHS	1632934560	1633035720	2021-09-29	2021-09-30
105240	RQ143140	Surveillance	SHS	1632930480	1633035720	2021-09-29	2021-09-30
100320	RQ143285	Surveillance	SHS	1632935400	1633035720	2021-09-29	2021-09-30
106200	RQ143062	Surveillance	SHS	1632929520	1633035720	2021-09-29	2021-09-30
106260	RQ143054	Surveillance	SHS	1632929460	1633035720	2021-09-29	2021-09-30
101880	RQ143267	Surveillance	SHS	1632933840	1633035720	2021-09-29	2021-09-30
91200	RQ143666	Surveillance	SHS	1632944520	1633035720	2021-09-29	2021-09-30
88980	RQ143768	Surveillance	SHS	1632946740	1633035720	2021-09-29	2021-09-30
96120	RQ143511	Surveillance	SHS	1632939600	1633035720	2021-09-29	2021-09-30
[truncated: 135,740 more rows]

## Sheet: FIG 5D_COMMUNITY DATA
FIGURE 5D DATA (COMMUNITY POSITIVITY RATE)
[truncated: 309 more rows]

## Sheet: FIG 5D CAMPUS DATA
DATA FIGURE 5D (CAMPUS POSTIVITY RATE)
[truncated: 301 more rows]

[truncated: 1 more sheets: TABLE 1 DATA LOD Confirmation]
